# Supplementary material for: 2-Benzyl­imino­methyl-4-chloro­phenol
Source: Acta Crystallogr Sect E Struct Rep Online. 2008 Mar 20;64(Pt 4):o726. doi: 10.1107/S1600536808003802 (PMC2960935; doi:10.1107/S1600536808003802)
Supplement: Supplementary file 1 [file e-64-0o726-sup1.cif]

##############################################################################
###                                                                        ###
###        Electronic paper (Acta Crystallographica Section E)             ###
###                                                                        ###
##############################################################################
#                                                                            #
# This CIF contains the data in a paper accepted for publication in Acta     #
# Crystallographica Section E. It conforms to the requirements of Notes      #
# for Authors for Section E, and has been peer reviewed under the auspices   #
# of the IUCr Commission on Journals.                                        #
#                                                                            #
# Full details of the Crystallographic Information File format               #
# are given in the paper "The Crystallographic Information File (CIF):       #
# a New Standard Archive File for Crystallography" by S. R. Hall, F. H.      #
# Allen and I. D. Brown [Acta Cryst. (1991), A47, 655-685].                  #
#                                                                            #
# The current version of the core CIF dictionary is obtainable from          #
# ftp://ftp.iucr.org/pub/cif_core.dic. The current version number is 2.4.    #
#                                                                            #
# Software is freely available for graphical display of the structure(s) in  #
# this CIF.  For information consult the CIF home page http://www.iucr.org/  #
# cif/home.html                                                              #
#                                                                            #
# This file may be used for bona fide research purposes within the           #
# scientific community so long as proper attribution is given to the journal # 
# article from which it was obtained.                                        #
#                                                                            #
##############################################################################
                                             
data_I
_audit_creation_method     SHELXL-97
_chemical_name_systematic
;
2-Benzyliminomethyl-4-chlorophenol
;
_chemical_name_common     ?
_chemical_formula_moiety     'C14 H12 Cl N O'
_chemical_formula_sum     'C14 H12 Cl N O'
_chemical_formula_iupac     'C14 H12 Cl N O'
_chemical_formula_weight     245.70
_chemical_melting_point     ?
_symmetry_cell_setting     Monoclinic
_symmetry_space_group_name_H-M     'P 21/c'
loop_
    _symmetry_equiv_pos_as_xyz
    'x, y, z'
    '-x, y+1/2, -z+1/2'
    '-x, -y, -z'
    'x, -y-1/2, z-1/2'
_cell_length_a     14.3693(18)
_cell_length_b     6.0401(8)
_cell_length_c     14.777(2)
_cell_angle_alpha     90.00
_cell_angle_beta     103.911(2)
_cell_angle_gamma     90.00
_cell_volume     1244.9(3)
_cell_formula_units_Z     4
_cell_measurement_reflns_used     877
_cell_measurement_theta_min     2.84
_cell_measurement_theta_max     25.048
_cell_measurement_temperature     298(2)
_exptl_crystal_description     rod
_exptl_crystal_colour     yellow
_exptl_crystal_size_max     0.52
_exptl_crystal_size_mid     0.38
_exptl_crystal_size_min     0.11
_exptl_crystal_density_diffrn     1.311
_exptl_crystal_density_meas     ?
_exptl_crystal_density_method     'not measured'
_exptl_crystal_F_000     512
_exptl_absorpt_coefficient_mu     0.289
_exptl_absorpt_correction_type     multi-scan
_exptl_absorpt_process_details     '(SADABS; Sheldrick, 1996)'
_exptl_absorpt_correction_T_min     0.8644
_exptl_absorpt_correction_T_max     0.9689
_exptl_special_details
;
;
_diffrn_ambient_temperature     298(2)
_diffrn_radiation_type     MoK\a
_diffrn_radiation_wavelength     0.71073
_diffrn_radiation_source     'fine-focus sealed tube'
_diffrn_radiation_monochromator     graphite
_diffrn_measurement_device_type     'Bruker SMART APEX'
_diffrn_measurement_method     '\f and \w'
_diffrn_detector_area_resol_mean     ?
_diffrn_reflns_number     5203
_diffrn_reflns_av_R_equivalents     0.0464
_diffrn_reflns_av_sigmaI/netI     0.0635
_diffrn_reflns_theta_min     1.46
_diffrn_reflns_theta_max     25.01
_diffrn_reflns_theta_full     25.01
_diffrn_measured_fraction_theta_max     0.995
_diffrn_measured_fraction_theta_full     0.995
_diffrn_reflns_limit_h_min     -17
_diffrn_reflns_limit_h_max     17
_diffrn_reflns_limit_k_min     -7
_diffrn_reflns_limit_k_max     6
_diffrn_reflns_limit_l_min     -17
_diffrn_reflns_limit_l_max     10
_diffrn_standards_number     ?
_diffrn_standards_interval_count     ?
_diffrn_standards_interval_time     ?
_diffrn_standards_decay_%     ?
_refine_special_details
;
;
_reflns_number_total     2177
_reflns_number_gt     864
_reflns_threshold_expression     I>2\s(I)
_refine_ls_structure_factor_coef     Fsqd
_refine_ls_matrix_type     full
_refine_ls_R_factor_all     0.1394
_refine_ls_R_factor_gt     0.0448
_refine_ls_wR_factor_gt     0.0817
_refine_ls_wR_factor_ref     0.1158
_refine_ls_goodness_of_fit_ref     0.984
_refine_ls_restrained_S_all     0.984
_refine_ls_number_reflns     2177
_refine_ls_number_parameters     154
_refine_ls_number_restraints     0
_refine_ls_hydrogen_treatment     constr
_refine_ls_weighting_scheme     calc
_refine_ls_weighting_details
         'calc w=1/[\s^2^(Fo^2^)+(0.0248P)^2^+0.4795P] where P=(Fo^2^+2Fc^2^)/3'
_atom_sites_solution_hydrogens     geom
_atom_sites_solution_primary     direct
_atom_sites_solution_secondary     difmap
_refine_ls_shift/su_max     0.000
_refine_ls_shift/su_mean     0.000
_refine_diff_density_max     0.150
_refine_diff_density_min     -0.218
_refine_ls_extinction_method     none
_refine_ls_extinction_coef     ?
loop_
    _atom_type_symbol
    _atom_type_description
    _atom_type_scat_dispersion_real
    _atom_type_scat_dispersion_imag
    _atom_type_scat_source
    'C' 'C' 0.0033 0.0016
                         'International Tables Vol C Tables 4.2.6.8 and 6.1.1.4'
    'H' 'H' 0.0000 0.0000
                         'International Tables Vol C Tables 4.2.6.8 and 6.1.1.4'
    'N' 'N' 0.0061 0.0033
                         'International Tables Vol C Tables 4.2.6.8 and 6.1.1.4'
    'O' 'O' 0.0106 0.0060
                         'International Tables Vol C Tables 4.2.6.8 and 6.1.1.4'
    'Cl' 'Cl' 0.1484 0.1585
                         'International Tables Vol C Tables 4.2.6.8 and 6.1.1.4'
_computing_data_collection     'SMART (Bruker, 2000)'
_computing_cell_refinement     'SMART (Bruker, 2000)'
_computing_data_reduction     'SAINT (Bruker, 2000)'
_computing_structure_solution     'SHELXS97 (Sheldrick, 2008)'
_computing_structure_refinement     'SHELXL97 (Sheldrick, 2008)'
_computing_molecular_graphics     'SHELXTL (Sheldrick, 2008)'
_computing_publication_material     'SHELXTL (Sheldrick, 2008)'
loop_
    _atom_site_type_symbol
    _atom_site_label
    _atom_site_fract_x
    _atom_site_fract_y
    _atom_site_fract_z
    _atom_site_U_iso_or_equiv
    _atom_site_adp_type
    _atom_site_calc_flag
    _atom_site_refinement_flags
    _atom_site_occupancy
    _atom_site_disorder_assembly
    _atom_site_disorder_group
    Cl Cl1 0.24166(8) 0.1883(2) 0.07747(9) 0.1401(6) Uani d . 1 . .
    N N1 0.6895(2) 0.0444(5) 0.2091(2) 0.0878(10) Uani d . 1 . .
    O O1 0.60143(16) -0.2928(4) 0.11796(16) 0.0884(8) Uani d . 1 . .
    H H1 0.6468 -0.2203 0.1478 0.133 Uiso calc R 1 . .
    C C1 0.6093(3) 0.1388(6) 0.1982(2) 0.0772(11) Uani d . 1 . .
    H H1A 0.6070 0.2803 0.2223 0.093 Uiso calc R 1 . .
    C C2 0.5198(2) 0.0337(6) 0.1488(2) 0.0580(8) Uani d . 1 . .
    C C3 0.5196(3) -0.1769(6) 0.1098(2) 0.0613(9) Uani d . 1 . .
    C C4 0.4338(3) -0.2717(6) 0.0612(2) 0.0738(10) Uani d . 1 . .
    H H4 0.4337 -0.4118 0.0350 0.089 Uiso calc R 1 . .
    C C5 0.3499(3) -0.1585(7) 0.0520(2) 0.0769(11) Uani d . 1 . .
    H H5 0.2927 -0.2222 0.0194 0.092 Uiso calc R 1 . .
    C C6 0.3489(3) 0.0483(7) 0.0904(2) 0.0740(10) Uani d . 1 . .
    C C7 0.4331(3) 0.1431(6) 0.1383(2) 0.0717(10) Uani d . 1 . .
    H H7 0.4320 0.2831 0.1642 0.086 Uiso calc R 1 . .
    C C8 0.7753(3) 0.1670(8) 0.2583(3) 0.1196(16) Uani d . 1 . .
    H H8A 0.8064 0.0884 0.3147 0.143 Uiso calc R 1 . .
    H H8B 0.7567 0.3121 0.2759 0.143 Uiso calc R 1 . .
    C C9 0.8432(2) 0.1917(8) 0.1974(3) 0.0717(10) Uani d . 1 . .
    C C10 0.8429(3) 0.3790(7) 0.1443(3) 0.0875(12) Uani d . 1 . .
    H H10 0.8002 0.4932 0.1469 0.105 Uiso calc R 1 . .
    C C11 0.9053(3) 0.3980(8) 0.0877(3) 0.1031(15) Uani d . 1 . .
    H H11 0.9042 0.5248 0.0517 0.124 Uiso calc R 1 . .
    C C12 0.9683(3) 0.2347(11) 0.0834(3) 0.1099(16) Uani d . 1 . .
    H H12 1.0110 0.2503 0.0454 0.132 Uiso calc R 1 . .
    C C13 0.9693(3) 0.0497(9) 0.1342(4) 0.1057(15) Uani d . 1 . .
    H H13 1.0120 -0.0640 0.1308 0.127 Uiso calc R 1 . .
    C C14 0.9075(3) 0.0294(7) 0.1905(3) 0.0904(12) Uani d . 1 . .
    H H14 0.9091 -0.0991 0.2255 0.108 Uiso calc R 1 . .
loop_
    _atom_site_aniso_label
    _atom_site_aniso_U_11
    _atom_site_aniso_U_22
    _atom_site_aniso_U_33
    _atom_site_aniso_U_12
    _atom_site_aniso_U_13
    _atom_site_aniso_U_23
    Cl1 0.1065(8) 0.1452(11) 0.1546(11) 0.0485(8) 0.0038(7) 0.0075(9)
    N1 0.0742(19) 0.117(3) 0.075(2) -0.030(2) 0.0236(18) -0.004(2)
    O1 0.0883(17) 0.0730(17) 0.113(2) 0.0039(14) 0.0419(15) -0.0134(15)
    C1 0.102(3) 0.080(3) 0.056(2) -0.032(3) 0.030(2) -0.014(2)
    C2 0.078(2) 0.051(2) 0.050(2) -0.007(2) 0.0238(18) 0.0015(18)
    C3 0.078(2) 0.052(2) 0.062(2) -0.002(2) 0.033(2) 0.0004(19)
    C4 0.096(3) 0.057(2) 0.078(3) -0.015(2) 0.038(2) -0.015(2)
    C5 0.084(3) 0.091(3) 0.055(2) -0.016(2) 0.016(2) -0.007(2)
    C6 0.082(3) 0.077(3) 0.063(3) 0.014(2) 0.017(2) 0.011(2)
    C7 0.102(3) 0.053(2) 0.061(2) 0.001(2) 0.023(2) -0.0014(19)
    C8 0.092(3) 0.186(5) 0.086(3) -0.059(3) 0.031(3) -0.032(3)
    C9 0.065(2) 0.079(3) 0.068(3) -0.016(2) 0.011(2) -0.012(2)
    C10 0.072(3) 0.073(3) 0.111(4) 0.005(2) 0.011(2) -0.004(3)
    C11 0.094(3) 0.099(4) 0.111(4) -0.022(3) 0.015(3) 0.030(3)
    C12 0.079(3) 0.160(5) 0.096(4) -0.018(3) 0.029(3) -0.002(4)
    C13 0.096(3) 0.111(4) 0.105(4) 0.024(3) 0.013(3) -0.021(3)
    C14 0.114(3) 0.074(3) 0.075(3) -0.004(3) 0.007(3) 0.003(2)
_geom_special_details
;
;
loop_
    _geom_bond_atom_site_label_1
    _geom_bond_atom_site_label_2
    _geom_bond_site_symmetry_2
    _geom_bond_distance
    _geom_bond_publ_flag
    Cl1 C6 . 1.727(3) ?
    N1 C1 . 1.260(4) ?
    N1 C8 . 1.471(4) ?
    O1 C3 . 1.349(3) ?
    O1 H1 . 0.8200 ?
    C1 C2 . 1.462(4) ?
    C1 H1A . 0.9300 ?
    C2 C7 . 1.385(4) ?
    C2 C3 . 1.396(4) ?
    C3 C4 . 1.392(4) ?
    C4 C5 . 1.365(4) ?
    C4 H4 . 0.9300 ?
    C5 C6 . 1.373(4) ?
    C5 H5 . 0.9300 ?
    C6 C7 . 1.372(4) ?
    C7 H7 . 0.9300 ?
    C8 C9 . 1.485(4) ?
    C8 H8A . 0.9700 ?
    C8 H8B . 0.9700 ?
    C9 C14 . 1.368(5) ?
    C9 C10 . 1.376(5) ?
    C10 C11 . 1.370(5) ?
    C10 H10 . 0.9300 ?
    C11 C12 . 1.351(5) ?
    C11 H11 . 0.9300 ?
    C12 C13 . 1.344(5) ?
    C12 H12 . 0.9300 ?
    C13 C14 . 1.361(5) ?
    C13 H13 . 0.9300 ?
    C14 H14 . 0.9300 ?
loop_
    _geom_angle_atom_site_label_1
    _geom_angle_atom_site_label_2
    _geom_angle_atom_site_label_3
    _geom_angle_site_symmetry_1
    _geom_angle_site_symmetry_3
    _geom_angle
    _geom_angle_publ_flag
    C1 N1 C8 . . 117.9(4) ?
    C3 O1 H1 . . 109.5 ?
    N1 C1 C2 . . 122.4(4) ?
    N1 C1 H1A . . 118.8 ?
    C2 C1 H1A . . 118.8 ?
    C7 C2 C3 . . 118.4(3) ?
    C7 C2 C1 . . 120.6(3) ?
    C3 C2 C1 . . 121.0(3) ?
    O1 C3 C4 . . 118.5(3) ?
    O1 C3 C2 . . 121.4(3) ?
    C4 C3 C2 . . 120.1(3) ?
    C5 C4 C3 . . 119.8(3) ?
    C5 C4 H4 . . 120.1 ?
    C3 C4 H4 . . 120.1 ?
    C4 C5 C6 . . 120.8(3) ?
    C4 C5 H5 . . 119.6 ?
    C6 C5 H5 . . 119.6 ?
    C7 C6 C5 . . 119.8(3) ?
    C7 C6 Cl1 . . 120.4(3) ?
    C5 C6 Cl1 . . 119.9(3) ?
    C6 C7 C2 . . 121.1(3) ?
    C6 C7 H7 . . 119.4 ?
    C2 C7 H7 . . 119.4 ?
    N1 C8 C9 . . 110.2(3) ?
    N1 C8 H8A . . 109.6 ?
    C9 C8 H8A . . 109.6 ?
    N1 C8 H8B . . 109.6 ?
    C9 C8 H8B . . 109.6 ?
    H8A C8 H8B . . 108.1 ?
    C14 C9 C10 . . 117.2(4) ?
    C14 C9 C8 . . 121.8(5) ?
    C10 C9 C8 . . 121.0(4) ?
    C11 C10 C9 . . 120.3(4) ?
    C11 C10 H10 . . 119.9 ?
    C9 C10 H10 . . 119.9 ?
    C12 C11 C10 . . 120.8(4) ?
    C12 C11 H11 . . 119.6 ?
    C10 C11 H11 . . 119.6 ?
    C13 C12 C11 . . 119.9(5) ?
    C13 C12 H12 . . 120.1 ?
    C11 C12 H12 . . 120.1 ?
    C12 C13 C14 . . 119.7(5) ?
    C12 C13 H13 . . 120.2 ?
    C14 C13 H13 . . 120.2 ?
    C13 C14 C9 . . 122.2(4) ?
    C13 C14 H14 . . 118.9 ?
    C9 C14 H14 . . 118.9 ?
loop_
    _geom_torsion_atom_site_label_1
    _geom_torsion_atom_site_label_2
    _geom_torsion_atom_site_label_3
    _geom_torsion_atom_site_label_4
    _geom_torsion_site_symmetry_1
    _geom_torsion_site_symmetry_2
    _geom_torsion_site_symmetry_3
    _geom_torsion_site_symmetry_4
    _geom_torsion
    _geom_torsion_publ_flag
    C8 N1 C1 C2 . . . . 178.8(3) ?
    N1 C1 C2 C7 . . . . 180.0(3) ?
    N1 C1 C2 C3 . . . . -1.2(5) ?
    C7 C2 C3 O1 . . . . -179.6(3) ?
    C1 C2 C3 O1 . . . . 1.5(5) ?
    C7 C2 C3 C4 . . . . 0.4(4) ?
    C1 C2 C3 C4 . . . . -178.4(3) ?
    O1 C3 C4 C5 . . . . 179.8(3) ?
    C2 C3 C4 C5 . . . . -0.2(5) ?
    C3 C4 C5 C6 . . . . -0.1(5) ?
    C4 C5 C6 C7 . . . . 0.2(5) ?
    C4 C5 C6 Cl1 . . . . 179.8(3) ?
    C5 C6 C7 C2 . . . . 0.1(5) ?
    Cl1 C6 C7 C2 . . . . -179.6(2) ?
    C3 C2 C7 C6 . . . . -0.4(5) ?
    C1 C2 C7 C6 . . . . 178.5(3) ?
    C1 N1 C8 C9 . . . . -121.1(4) ?
    N1 C8 C9 C14 . . . . -84.3(4) ?
    N1 C8 C9 C10 . . . . 94.8(4) ?
    C14 C9 C10 C11 . . . . -0.1(5) ?
    C8 C9 C10 C11 . . . . -179.2(3) ?
    C9 C10 C11 C12 . . . . -0.5(6) ?
    C10 C11 C12 C13 . . . . 0.9(7) ?
    C11 C12 C13 C14 . . . . -0.9(7) ?
    C12 C13 C14 C9 . . . . 0.3(6) ?
    C10 C9 C14 C13 . . . . 0.2(5) ?
    C8 C9 C14 C13 . . . . 179.3(3) ?
loop_
    _geom_hbond_atom_site_label_D
    _geom_hbond_atom_site_label_H
    _geom_hbond_atom_site_label_A
    _geom_hbond_site_symmetry_A
    _geom_hbond_distance_DH
    _geom_hbond_distance_HA
    _geom_hbond_distance_DA
    _geom_hbond_angle_DHA
    O1 H1 N1 . 0.82 1.87 2.597(4) 147.6
data_global
_journal_date_recd_electronic     2007-12-17
_journal_date_accepted     2008-02-04
_journal_name_full     'Acta Crystallographica, Section E'
_journal_year     2008
_journal_volume     64
_journal_issue      4
_journal_page_first     o726
_journal_page_last     o726
_journal_paper_category     QO
_journal_coeditor_code     CS2068
_publ_contact_author
;
Prof. xinli Zhang
Department of Chemistry,
Baoji University of Arts and Sciences
Baoji, Shaanxi  721007
People's Republic of China
;
_publ_contact_author_email     zhangxinli6008@163.com
_publ_contact_author_fax     '?'
_publ_contact_author_phone     '?'
_publ_section_title
;
2-Benzyliminomethyl-4-chlorophenol
;
loop_
    _publ_author_name
    _publ_author_address
    'Zhang, Xinli'
;
Department of Chemistry,
Baoji University of Arts and Sciences
Baoji, Shaanxi 721007
People's Republic of China
;
    'Li, Zongxiao'
;
Department of Chemistry,
Baoji University of Arts and Sciences
Baoji, Shaanxi 721007
People's Republic of China
;
