# Supplementary material for: 2-Benzyl­imino­methyl-4-chloro­phenol
Source: Acta Crystallogr Sect E Struct Rep Online. 2008 Mar 20;64(Pt 4):o726. doi: 10.1107/S1600536808003802 (PMC2960935; doi:10.1107/S1600536808003802)
Supplement: Supplementary file 2 [file e-64-0o726-Isup2.hkl]

# 
# h,k,l, Fc-squared, Fo-squared, sigma(Fo-squared) and status flag 
# 
data_I
_shelx_title ' 070525c in P2(1)/c' 
_shelx_refln_list_code          4 
_shelx_F_calc_maximum      134.10 
_exptl_crystal_F_000       512.00 
_reflns_d_resolution_high  0.8406 
 
loop_ 
 _symmetry_equiv_pos_as_xyz 
 'x, y, z' 
 '-x, y+1/2, -z+1/2' 
 '-x, -y, -z' 
 'x, -y-1/2, z-1/2' 
 
_cell_length_a    14.3693 
_cell_length_b     6.0401 
_cell_length_c    14.7769 
_cell_angle_alpha  90.000 
_cell_angle_beta  103.911 
_cell_angle_gamma  90.000 
 
_shelx_F_squared_multiplier     1.000 
 
loop_ 
 _refln_index_h 
 _refln_index_k 
 _refln_index_l 
 _refln_F_squared_calc 
 _refln_F_squared_meas 
 _refln_F_squared_sigma 
 _refln_observed_status 
   1   0   0     2366.07     2240.42     22.03 o 
   2   0   0       95.72       72.18      2.54 o 
   3   0   0        0.68       -0.79      1.02 o 
   4   0   0       32.34       34.29      2.36 o 
   5   0   0      724.60      749.51     21.09 o 
   6   0   0      437.31      428.98     10.41 o 
   7   0   0       88.24       89.56      5.23 o 
   8   0   0      298.91      288.79      9.76 o 
   9   0   0       38.91       42.79      9.53 o 
  10   0   0       96.08      100.93      9.65 o 
  11   0   0      122.89      120.79      8.51 o 
  12   0   0      120.12      129.47      9.27 o 
  13   0   0       33.67       35.08      7.94 o 
  14   0   0       13.59       14.68      8.81 o 
  15   0   0       44.99       58.97     15.13 o 
  16   0   0       17.69       14.73     11.67 o 
   1   1   0      274.18      251.82      5.52 o 
   2   1   0     2010.50     1974.05     21.75 o 
   3   1   0     1797.48     1778.37     20.69 o 
   4   1   0      361.15      380.44      6.26 o 
   5   1   0     1598.65     1556.87     14.57 o 
   6   1   0        3.33        0.81      1.73 o 
   7   1   0     1192.54     1153.89     12.02 o 
   8   1   0      133.14      122.78      4.01 o 
   9   1   0       24.87       24.31      3.47 o 
  10   1   0        3.88        3.45      3.11 o 
  11   1   0        0.81       -1.08      3.66 o 
  12   1   0       23.66       28.53      6.33 o 
  13   1   0       12.36        7.73      5.81 o 
  14   1   0       20.89       16.70      6.24 o 
  15   1   0       12.98       20.96      7.04 o 
  16   1   0        0.58       -1.83      5.89 o 
   0   2   0     1936.63     1829.51     21.80 o 
   1   2   0     1092.37     1114.41     12.37 o 
   2   2   0      239.64      239.58      7.67 o 
   3   2   0      110.52      111.56      3.76 o 
   4   2   0      226.44      222.51      7.86 o 
   5   2   0     1964.11     2139.06     49.20 o 
   6   2   0      946.44      968.53     12.92 o 
   7   2   0      203.78      215.33      4.11 o 
   8   2   0      193.19      178.48      4.91 o 
   9   2   0       39.03       36.18      4.64 o 
  10   2   0      144.93      131.43      5.78 o 
  11   2   0       20.91       15.09      5.54 o 
  12   2   0       39.86       44.20      6.85 o 
  13   2   0        1.78        3.80      5.06 o 
  14   2   0        4.45        0.10      5.88 o 
  15   2   0        0.89       -4.35      6.54 o 
   1   3   0      498.58      485.87      9.05 o 
   2   3   0       22.58       14.84      2.93 o 
   3   3   0        3.64        0.84      2.04 o 
   4   3   0       84.62       87.04      5.87 o 
   5   3   0        0.33        1.94      3.74 o 
   6   3   0       13.00       17.16      5.22 o 
   7   3   0       78.89       78.94      7.30 o 
   8   3   0        0.27       -1.96      3.21 o 
   9   3   0        4.51        4.57      3.88 o 
  10   3   0       27.54       29.78      5.96 o 
  11   3   0       19.40        9.93      4.66 o 
  12   3   0       20.23        7.18      4.27 o 
  13   3   0       43.94       28.77     13.38 o 
  14   3   0        0.23       -2.73      4.05 o 
  15   3   0        1.90        3.67      6.14 o 
   0   4   0        5.05        5.52      4.13 o 
   1   4   0        4.17        1.17      2.56 o 
   2   4   0       26.25       23.29      4.11 o 
   3   4   0       58.32       63.63      8.13 o 
   4   4   0       72.51       85.09      7.47 o 
   5   4   0       43.63       63.53     15.55 o 
   6   4   0       11.29       16.05      6.88 o 
   7   4   0       15.86       13.22      5.13 o 
   8   4   0        0.28       -5.15      3.59 o 
   9   4   0       13.01       12.66      4.99 o 
  10   4   0        0.00       -2.00      4.04 o 
  11   4   0        1.28       -1.63      3.45 o 
  12   4   0        0.08       -3.18      3.86 o 
  13   4   0        7.91        2.90      4.38 o 
   1   5   0        0.00       -1.26      3.78 o 
   2   5   0        3.16        3.28      4.34 o 
   3   5   0       15.65       15.81      6.37 o 
   4   5   0       22.35       20.11     14.81 o 
   5   5   0      201.01      183.22      7.58 o 
   6   5   0       35.56       26.49      6.34 o 
   7   5   0       22.05       20.37      6.15 o 
   8   5   0       10.27        9.40      5.10 o 
   9   5   0        2.60        5.89      4.55 o 
  10   5   0       11.54        6.05      4.15 o 
  11   5   0        7.76        5.52      5.37 o 
   0   6   0       32.46       37.40     12.50 o 
   1   6   0       14.10       16.99     15.52 o 
   2   6   0        0.94        1.16      5.89 o 
   3   6   0       14.27       14.68      7.21 o 
   4   6   0        5.34       -2.55      4.70 o 
   5   6   0        0.47       -6.58      5.82 o 
   6   6   0        0.13       -2.61      6.17 o 
   7   6   0        4.58        2.56      7.23 o 
   8   6   0        1.12       -7.00      6.46 o 
   9   6   0        0.01       -2.59      5.41 o 
   1   7   0        1.13        3.46      8.15 o 
   2   7   0        2.22        4.43      8.46 o 
   3   7   0        0.06       -3.94      7.56 o 
 -16   1   1        0.37       -3.33      5.46 o 
 -15   1   1        0.67        0.41      5.61 o 
 -14   1   1        0.04       -3.23      4.45 o 
 -13   1   1       12.05       10.10      5.62 o 
 -12   1   1       37.77       38.92      5.99 o 
 -11   1   1      252.69      237.24      7.86 o 
 -10   1   1       18.23       21.04      4.03 o 
  -9   1   1       93.84       86.16      4.33 o 
  -8   1   1       77.95       88.14      3.44 o 
  -7   1   1      954.09     1033.72     12.93 o 
  -6   1   1      538.58      551.97      7.38 o 
  -5   1   1      157.21      148.54      3.51 o 
  -4   1   1       24.77       26.65      2.94 o 
  -3   1   1      247.28      241.38      3.77 o 
  -2   1   1        0.03       -0.02      1.26 o 
  -1   1   1     2253.57     2284.17     28.62 o 
   0   1   1     4759.85     4486.05    103.82 o 
   1   1   1      205.00      214.48      5.34 o 
   2   1   1       39.80       35.47      3.18 o 
   3   1   1     1312.51     1316.30     11.40 o 
   4   1   1     1971.74     2007.09     16.49 o 
   5   1   1      138.48      127.27      3.80 o 
   6   1   1       21.24       23.48      4.06 o 
   7   1   1        3.93        2.49      2.25 o 
   8   1   1       44.07       57.07      4.52 o 
   9   1   1       16.45       17.50      3.49 o 
  10   1   1       67.54       82.04      7.12 o 
  11   1   1       53.38       58.44     10.59 o 
  12   1   1       19.59        9.37      4.82 o 
  13   1   1        1.59       -1.59      4.69 o 
  14   1   1        0.58       -2.25      4.38 o 
  15   1   1        1.03        3.79      6.04 o 
  16   1   1        0.11       -1.19      6.16 o 
 -16   2   1        5.99        5.52      8.62 o 
 -15   2   1        1.28        0.63      5.94 o 
 -14   2   1       15.49       13.77      6.21 o 
 -13   2   1        9.12        6.17      5.31 o 
 -12   2   1        2.61        3.01      9.26 o 
 -11   2   1        2.06        0.72      3.68 o 
 -10   2   1        0.87       -0.41      2.97 o 
  -9   2   1        7.63        4.17      2.98 o 
  -8   2   1      210.91      212.86      5.37 o 
  -7   2   1       40.20       45.97      4.33 o 
  -6   2   1       23.61       46.44      5.25 o 
  -5   2   1        6.47        4.01      2.33 o 
  -4   2   1      579.69      579.32     11.25 o 
  -3   2   1      477.48      485.53      6.74 o 
  -2   2   1      946.68      949.17     11.08 o 
  -1   2   1     2176.72     2225.00     38.67 o 
   0   2   1     3310.62     3291.27     23.78 o 
   1   2   1       12.56       13.76      2.23 o 
   2   2   1      106.83      107.75      4.63 o 
   3   2   1        4.17        1.59      2.07 o 
   4   2   1      281.37      280.11      6.53 o 
   5   2   1     1941.71     1999.11     20.08 o 
   6   2   1      364.10      388.99      6.55 o 
   7   2   1       54.92       53.85      5.35 o 
   8   2   1      111.98      116.44      5.98 o 
   9   2   1       63.93       66.28      7.18 o 
  10   2   1       13.77       11.64      3.93 o 
  11   2   1      155.39      134.50      9.74 o 
  12   2   1        8.33        5.61      4.83 o 
  13   2   1        8.88        9.16      5.01 o 
  14   2   1        5.65        7.73      5.73 o 
  15   2   1        0.85        0.18      5.18 o 
 -15   3   1        7.02        3.90      8.00 o 
 -14   3   1        1.37        0.87      7.39 o 
 -13   3   1        5.86       -9.76      7.24 o 
 -12   3   1        3.93       -0.48      4.66 o 
 -11   3   1        9.86        2.88      4.48 o 
 -10   3   1       19.42       14.49      5.07 o 
  -9   3   1        8.54        4.40      3.96 o 
  -8   3   1       68.39       65.22      9.10 o 
  -7   3   1       83.05       82.03      6.25 o 
  -6   3   1       54.09       59.97      5.20 o 
  -5   3   1      278.32      284.54      5.73 o 
  -4   3   1      592.75      574.90      8.53 o 
  -3   3   1        1.09       -1.79      2.28 o 
  -2   3   1      382.17      360.64     14.64 o 
  -1   3   1       63.21       53.09      3.64 o 
   0   3   1      157.42      171.93      4.83 o 
   1   3   1      336.44      316.07      7.86 o 
   2   3   1      217.68      206.42      8.41 o 
   3   3   1       82.69       85.50      5.25 o 
   4   3   1       88.03       90.38      4.72 o 
   5   3   1       44.35       58.32      5.35 o 
   6   3   1        1.89       -2.66      2.59 o 
   7   3   1        8.65        0.64      4.63 o 
   8   3   1      102.35       95.97     17.06 o 
   9   3   1       69.29       87.26     20.19 o 
  10   3   1       45.71       50.25      8.40 o 
  11   3   1        3.77        3.01      3.52 o 
  12   3   1        2.85        2.22      4.28 o 
  13   3   1        0.01       -1.59      3.55 o 
  14   3   1        1.35       -5.22      4.05 o 
 -13   4   1        0.17       -2.37      8.46 o 
 -12   4   1       26.09       10.36      6.94 o 
 -11   4   1        3.55        0.28      3.85 o 
 -10   4   1       17.63       13.15      7.71 o 
  -9   4   1       28.35       18.17      7.70 o 
  -8   4   1       45.75       55.30     13.14 o 
  -7   4   1       36.96       36.56      6.36 o 
  -6   4   1       49.77       57.66     10.47 o 
  -5   4   1       24.78       19.84      4.97 o 
  -4   4   1        0.10       -2.23      3.22 o 
  -3   4   1       13.11       16.52      4.29 o 
  -2   4   1      219.45      244.03      7.31 o 
  -1   4   1        2.01        1.52      2.67 o 
   0   4   1        2.03       -1.11      2.49 o 
   1   4   1       26.59       31.26      3.74 o 
   2   4   1       10.26       14.41      4.06 o 
   3   4   1      246.14      243.55      8.49 o 
   4   4   1       74.56      102.98      8.01 o 
   5   4   1     1064.41     1030.74     17.79 o 
   6   4   1      299.23      293.30     12.58 o 
   7   4   1       74.45       83.27     23.01 o 
   8   4   1        5.17        3.51      5.50 o 
   9   4   1       13.25        7.48      4.87 o 
  10   4   1        2.38       -0.52      3.65 o 
  11   4   1        6.72        6.25      4.20 o 
  12   4   1        0.62       -0.67      4.75 o 
  13   4   1       18.60        3.80      5.18 o 
 -12   5   1        7.10        1.18      6.73 o 
 -11   5   1        0.49       -0.72      3.68 o 
 -10   5   1        0.40        1.14      4.31 o 
  -9   5   1        0.96        2.28      4.51 o 
  -8   5   1       19.00       19.58      6.07 o 
  -7   5   1       76.68       74.99     13.73 o 
  -6   5   1       70.30       64.93      8.04 o 
  -5   5   1       46.97       55.15      7.40 o 
  -4   5   1       54.37       71.95     18.68 o 
  -3   5   1       73.19       88.81      8.10 o 
  -2   5   1      117.01      117.90      7.19 o 
  -1   5   1        7.62        8.45      4.70 o 
   0   5   1       46.94       64.46      6.79 o 
   1   5   1       36.48       46.07      5.74 o 
   2   5   1       16.15       22.09      4.69 o 
   3   5   1        0.28       -0.82      4.09 o 
   4   5   1        8.23        4.94      5.03 o 
   5   5   1       32.44       29.27      6.28 o 
   6   5   1       24.79       26.34      7.94 o 
   7   5   1        7.36       11.29      6.97 o 
   8   5   1       11.02        5.50      5.00 o 
   9   5   1        0.04       -0.80      4.16 o 
  10   5   1       15.18        4.73      6.51 o 
  11   5   1        0.20       -0.68      3.67 o 
  -9   6   1        7.80        0.87      7.52 o 
  -8   6   1        5.21        5.47      7.29 o 
  -7   6   1        0.31       -0.90      6.73 o 
  -6   6   1        4.35       -1.83      6.51 o 
  -5   6   1        6.72        0.92      6.53 o 
  -4   6   1        3.77       -6.42      8.31 o 
  -3   6   1        3.65       -4.97      7.41 o 
  -2   6   1        6.41        0.31      9.55 o 
  -1   6   1        3.79        4.43      6.79 o 
   0   6   1       57.93       73.82     11.62 o 
   1   6   1        1.17        3.13      6.67 o 
   2   6   1        7.67        2.53      6.39 o 
   3   6   1       24.12       22.40      8.26 o 
   4   6   1        1.35       -0.30      5.08 o 
   5   6   1        4.75       -7.50      6.26 o 
   6   6   1        3.19       -2.00      5.51 o 
   7   6   1        0.17        3.28      6.08 o 
   8   6   1        2.52        0.77      5.22 o 
  -3   7   1        0.27       -3.89      7.17 o 
  -2   7   1        7.94        5.98      7.76 o 
  -1   7   1        9.13       14.92      9.26 o 
   0   7   1        6.65        2.23      8.08 o 
   1   7   1       10.32       10.35      8.44 o 
   2   7   1        1.47       -0.30      7.46 o 
   3   7   1        0.10       -7.52      7.39 o 
 -16   0   2        0.43        4.52      9.86 o 
 -15   0   2       14.08       17.98      8.34 o 
 -14   0   2        0.00       -0.34      5.54 o 
 -13   0   2      416.90      417.80     15.99 o 
 -12   0   2      242.69      224.81     11.50 o 
 -11   0   2      448.87      426.66     17.19 o 
 -10   0   2       13.86       16.03      5.32 o 
  -9   0   2      216.09      199.94      8.65 o 
  -8   0   2      281.14      265.50      9.41 o 
  -7   0   2      958.64      992.32     38.30 o 
  -6   0   2      117.27      103.59      7.17 o 
  -5   0   2      804.26      796.14     13.54 o 
  -4   0   2       14.02       12.98      3.03 o 
  -3   0   2     5156.82     5198.74     46.77 o 
  -2   0   2     2458.05     2386.98     23.54 o 
  -1   0   2      354.92      323.81      8.25 o 
   0   0   2      144.93      151.94      4.53 o 
   1   0   2       77.64       65.77      2.64 o 
   2   0   2     5264.46     5171.43     66.81 o 
   3   0   2    13055.02    12944.56    197.83 o 
   4   0   2     1640.94     1650.51     20.89 o 
   5   0   2      247.77      246.86      7.64 o 
   6   0   2      355.48      353.78     12.74 o 
   7   0   2      187.49      181.14      9.05 o 
   8   0   2     1097.09     1150.14     21.29 o 
   9   0   2       28.91       32.08      7.99 o 
  10   0   2      658.23      656.25     17.51 o 
  11   0   2      586.69      565.14     17.08 o 
  12   0   2       40.27       32.82      7.78 o 
  13   0   2        1.93       -2.99      5.48 o 
  14   0   2        0.24       -9.43      7.46 o 
  15   0   2        9.07       -0.83      9.84 o 
  16   0   2        2.50       17.73     13.12 o 
 -16   1   2        0.00       -1.29      4.47 o 
 -15   1   2       17.94        4.42      5.71 o 
 -14   1   2       25.83       19.97      6.40 o 
 -13   1   2        3.12        2.89      4.87 o 
 -12   1   2      286.30      281.93      8.92 o 
 -11   1   2        0.27       -5.32      3.55 o 
 -10   1   2      217.57      211.29      6.86 o 
  -9   1   2       15.22       13.24      3.49 o 
  -8   1   2       34.08       30.62      3.90 o 
  -7   1   2      622.49      680.72     10.17 o 
  -6   1   2      322.07      340.30      6.95 o 
  -5   1   2        0.18       -1.92      1.49 o 
  -4   1   2     2410.23     2355.32     19.13 o 
  -3   1   2     1517.51     1470.39     12.51 o 
  -2   1   2     3012.28     3078.59     56.26 o 
  -1   1   2      289.76      284.20      4.16 o 
   0   1   2     3959.46     4006.96     35.77 o 
   1   1   2    13372.44    13030.02    147.64 o 
   2   1   2      230.67      235.52      4.07 o 
   3   1   2     2272.06     2322.50     17.82 o 
   4   1   2       39.34       33.73      2.89 o 
   5   1   2       76.54       79.12      3.21 o 
   6   1   2        0.76       -2.37      1.90 o 
   7   1   2       92.12       78.95      3.76 o 
   8   1   2       50.12       49.23      4.60 o 
   9   1   2      123.92      107.89      5.68 o 
  10   1   2      171.42      169.30      7.17 o 
  11   1   2       20.55       30.89      6.35 o 
  12   1   2       17.23       14.48      5.78 o 
  13   1   2       46.83       51.70      8.17 o 
  14   1   2        0.06       -3.92      4.58 o 
  15   1   2       20.61       28.14      7.55 o 
 -16   2   2        0.18       -6.04      5.58 o 
 -15   2   2       10.59        3.63      6.06 o 
 -14   2   2        0.40       -5.48      4.30 o 
 -13   2   2        0.21        3.67      5.17 o 
 -12   2   2        3.62        3.94      4.97 o 
 -11   2   2       21.34       35.04      6.39 o 
 -10   2   2       22.24       20.28      6.34 o 
  -9   2   2       24.73       22.65      3.77 o 
  -8   2   2      187.90      180.49      5.05 o 
  -7   2   2        5.23        0.82      2.42 o 
  -6   2   2      684.54      713.79     10.00 o 
  -5   2   2      420.82      423.26     10.85 o 
  -4   2   2      566.23      528.24      9.18 o 
  -3   2   2       13.34       17.77      2.33 o 
  -2   2   2      525.63      510.92      8.98 o 
  -1   2   2      230.50      234.50      4.50 o 
   0   2   2     1511.76     1526.86     12.24 o 
   1   2   2      539.36      551.82      8.12 o 
   2   2   2      156.86      144.52      3.10 o 
   3   2   2      868.13      868.17     13.76 o 
   4   2   2       91.13       81.83      4.23 o 
   5   2   2     1569.71     1637.11     20.24 o 
   6   2   2       51.85       51.80      2.87 o 
   7   2   2       45.70       40.89      6.68 o 
   8   2   2       65.98       59.87      6.51 o 
   9   2   2        0.85       -2.25      3.29 o 
  10   2   2        1.41        2.20      4.24 o 
  11   2   2       10.51        9.55      5.70 o 
  12   2   2        2.41       -3.74      4.64 o 
  13   2   2        3.05       -4.67      4.23 o 
  14   2   2        9.66        9.96      5.32 o 
  15   2   2        1.30       -2.16      4.77 o 
 -15   3   2        1.95       -1.00      7.62 o 
 -14   3   2        1.03       -3.41      7.71 o 
 -13   3   2       15.38       27.32      8.78 o 
 -12   3   2        0.12       -5.74      5.93 o 
 -11   3   2       22.70       35.00      6.56 o 
 -10   3   2        6.62       -2.91      4.17 o 
  -9   3   2       28.93       30.11      5.55 o 
  -8   3   2        0.04       -3.97      3.05 o 
  -7   3   2      118.06      111.10      6.37 o 
  -6   3   2        0.00       -0.55      2.14 o 
  -5   3   2       20.27       25.51      3.32 o 
  -4   3   2      502.19      509.67      8.31 o 
  -3   3   2      132.88      143.08      4.44 o 
  -2   3   2      772.76      830.20     10.77 o 
  -1   3   2      543.03      572.90     10.20 o 
   0   3   2     1409.37     1530.32     14.13 o 
   1   3   2      148.79      139.39      4.27 o 
   2   3   2       84.64       79.58      3.02 o 
   3   3   2       46.58       53.70      5.34 o 
   4   3   2      304.71      284.50      7.96 o 
   5   3   2        6.68        0.32      2.86 o 
   6   3   2       22.23       15.71      5.52 o 
   7   3   2       23.35       11.01      5.64 o 
   8   3   2       16.78       13.94      4.46 o 
   9   3   2        1.82       -3.22      3.39 o 
  10   3   2       58.97       66.43     15.35 o 
  11   3   2        7.89       -1.21      3.78 o 
  12   3   2        1.31       -0.51      4.07 o 
  13   3   2        1.09        0.85      3.98 o 
  14   3   2        4.04        3.45      4.82 o 
 -14   4   2        0.04       -3.16     12.00 o 
 -13   4   2        0.00       -5.01      7.12 o 
 -12   4   2        0.68       -1.76      5.09 o 
 -11   4   2       22.08       27.18      7.08 o 
 -10   4   2       21.59       23.78      7.03 o 
  -9   4   2        0.37       -5.33      3.55 o 
  -8   4   2       14.04       13.37      5.17 o 
  -7   4   2        4.02       -0.50      4.01 o 
  -6   4   2       49.26       60.42     13.99 o 
  -5   4   2        2.63        0.74      3.68 o 
  -4   4   2        0.09       -0.14      3.17 o 
  -3   4   2        9.71        7.59      2.96 o 
  -2   4   2       39.38       49.38      6.35 o 
  -1   4   2       33.63       29.22      4.84 o 
   0   4   2        6.14        7.10      2.65 o 
   1   4   2       26.06       33.58      4.44 o 
   2   4   2        5.33        2.50      3.43 o 
   3   4   2       18.97       25.02      4.94 o 
   4   4   2        8.89        8.81      4.36 o 
   5   4   2      176.53      162.36      7.35 o 
   6   4   2        2.91        4.24      5.94 o 
   7   4   2       59.16       72.95     25.26 o 
   8   4   2        5.70        1.36      5.64 o 
   9   4   2       10.15        9.02      8.99 o 
  10   4   2        1.57       -2.05      4.58 o 
  11   4   2        7.97        8.31      6.53 o 
  12   4   2        1.36        1.86      3.92 o 
  13   4   2        3.51       -3.11      4.39 o 
 -12   5   2        4.03        5.06     17.33 o 
 -11   5   2        3.37        9.65     19.00 o 
 -10   5   2        4.94        3.29      7.85 o 
  -9   5   2        1.46       -5.99      7.79 o 
  -8   5   2       43.22       61.48     15.00 o 
  -7   5   2       81.47       63.16     10.87 o 
  -6   5   2      119.89      140.95     13.66 o 
  -5   5   2       58.88       68.27      9.99 o 
  -4   5   2        5.62       -0.48      5.15 o 
  -3   5   2       11.52       11.78      6.02 o 
  -2   5   2       24.91       21.42      7.32 o 
  -1   5   2        0.11       -5.26      4.57 o 
   0   5   2        9.57        6.16      4.63 o 
   1   5   2        1.39        4.21      4.72 o 
   2   5   2        5.08       -1.59      4.38 o 
   3   5   2       15.01       22.45      5.98 o 
   4   5   2      136.87      137.60      7.69 o 
   5   5   2      148.67      123.09      9.48 o 
   6   5   2       36.02       24.23      9.30 o 
   7   5   2       14.77       13.13      7.21 o 
   8   5   2        0.57       -2.38      4.91 o 
   9   5   2        1.30        0.83      4.41 o 
  10   5   2        1.93       -1.07      3.86 o 
  11   5   2        0.99       -1.95      3.36 o 
  -9   6   2        0.06       -8.43      9.15 o 
  -8   6   2        0.36       -2.18      8.98 o 
  -7   6   2       17.57       12.24     10.64 o 
  -6   6   2       18.11       23.83     12.92 o 
  -5   6   2        2.41        1.64      9.53 o 
  -4   6   2        8.45       -1.09      7.04 o 
  -3   6   2        0.52       -6.95      5.82 o 
  -2   6   2        0.46        5.57      8.72 o 
  -1   6   2        0.52        4.38      6.90 o 
   0   6   2        4.46       -1.63      6.43 o 
   1   6   2        0.36        1.84      6.78 o 
   2   6   2        8.38        2.64      6.77 o 
   3   6   2        8.83        3.96      5.76 o 
   4   6   2        0.00       -2.23      6.58 o 
   5   6   2        0.01       -4.10      6.30 o 
   6   6   2        0.01       -8.72      6.39 o 
   7   6   2        2.33       -1.66      6.26 o 
   8   6   2        1.91        1.57      5.29 o 
  -3   7   2        0.53        1.49      9.89 o 
  -2   7   2        0.33        6.39     10.91 o 
  -1   7   2        3.30       -0.57     11.00 o 
   0   7   2        1.23       15.85     11.62 o 
   1   7   2        1.92       -0.69     11.17 o 
   2   7   2        0.20       -4.46      9.00 o 
 -16   1   3        1.78       -3.61      5.62 o 
 -15   1   3        3.37        2.21      5.35 o 
 -14   1   3       32.95       35.13      7.19 o 
 -13   1   3        0.89        1.11      4.09 o 
 -12   1   3        0.31        1.35      4.14 o 
 -11   1   3       18.77       22.21      5.33 o 
 -10   1   3        0.30        0.47      2.91 o 
  -9   1   3       58.90       61.66      8.89 o 
  -8   1   3      153.88      142.64      5.02 o 
  -7   1   3      226.86      212.61      5.75 o 
  -6   1   3       57.55       63.33      4.12 o 
  -5   1   3       12.75       16.89      3.02 o 
  -4   1   3        5.64        7.52      2.39 o 
  -3   1   3       40.73       37.89      4.18 o 
  -2   1   3     2630.05     2665.16     45.90 o 
  -1   1   3     9214.72     9380.83    384.43 o 
   0   1   3     3702.07     3626.39     29.07 o 
   1   1   3     4133.89     4203.94     28.13 o 
   2   1   3     1158.48     1192.92     26.86 o 
   3   1   3      103.32      109.82      3.19 o 
   4   1   3      368.52      371.37      6.31 o 
   5   1   3      955.54     1041.36     12.13 o 
   6   1   3       47.68       63.07      3.45 o 
   7   1   3      139.73      141.62      4.99 o 
   8   1   3      204.66      205.82      7.40 o 
   9   1   3       12.51       12.75      3.79 o 
  10   1   3       89.07      107.34     14.60 o 
  11   1   3       32.88       24.17     10.19 o 
  12   1   3        6.59        7.39      5.34 o 
  13   1   3        0.12        1.55      4.92 o 
  14   1   3        2.94       -1.95      5.36 o 
  15   1   3        0.00        0.41      5.36 o 
 -16   2   3        0.16       -1.72      5.61 o 
 -15   2   3        0.20       -1.08      4.45 o 
 -14   2   3        1.73        4.92      4.83 o 
 -13   2   3       20.11       20.07      5.91 o 
 -12   2   3       22.15       14.35      5.59 o 
 -11   2   3       87.89      106.93     16.73 o 
 -10   2   3       44.14       60.93      5.81 o 
  -9   2   3       54.76       62.70      8.21 o 
  -8   2   3        4.54        7.21      3.45 o 
  -7   2   3      186.73      183.52      8.59 o 
  -6   2   3      787.75      797.58     18.31 o 
  -5   2   3      398.12      425.44      8.85 o 
  -4   2   3      217.10      221.80      4.98 o 
  -3   2   3        5.57        1.76      1.62 o 
  -2   2   3        4.60        4.01      1.70 o 
  -1   2   3      136.22      126.89      3.20 o 
   0   2   3        9.49        6.67      1.81 o 
   1   2   3       21.06       30.16      3.22 o 
   2   2   3      101.78       87.22      3.33 o 
   3   2   3      111.38      126.09      3.14 o 
   4   2   3      762.79      748.65      8.84 o 
   5   2   3      496.02      469.33      7.18 o 
   6   2   3      138.63      125.28      4.12 o 
   7   2   3       11.70        6.78      3.47 o 
   8   2   3       62.23       79.75      9.18 o 
   9   2   3       23.11       26.04      5.38 o 
  10   2   3       20.46       14.66      5.40 o 
  11   2   3        2.47       -2.39      4.29 o 
  12   2   3        7.64        3.26      4.73 o 
  13   2   3        2.86       -2.89      4.74 o 
  14   2   3        0.01       -1.42      5.31 o 
 -15   3   3        0.15       -3.99      6.65 o 
 -14   3   3        2.64       -4.12      6.15 o 
 -13   3   3        2.40       10.93      7.16 o 
 -12   3   3       26.75       48.63      9.17 o 
 -11   3   3       43.89       47.64     11.19 o 
 -10   3   3       44.68       54.72     14.16 o 
  -9   3   3       15.40       12.20      4.51 o 
  -8   3   3       11.41        9.68      4.19 o 
  -7   3   3      548.48      572.71     12.65 o 
  -6   3   3      357.93      343.65      7.36 o 
  -5   3   3        0.55        1.06      2.24 o 
  -4   3   3      165.61      170.76      4.93 o 
  -3   3   3        4.44       -0.93      1.99 o 
  -2   3   3        2.04       -0.45      2.00 o 
  -1   3   3     1095.45     1117.21     11.61 o 
   0   3   3      168.89      168.54      4.26 o 
   1   3   3      362.61      397.76      7.12 o 
   2   3   3       13.61       11.29      2.57 o 
   3   3   3      207.38      212.80      7.14 o 
   4   3   3      222.39      197.91      9.58 o 
   5   3   3      211.70      196.44      9.79 o 
   6   3   3      137.78      133.57      8.64 o 
   7   3   3       54.37       49.86      7.87 o 
   8   3   3        1.97        3.62      3.75 o 
   9   3   3       23.92       25.34      5.83 o 
  10   3   3        9.48        4.80      5.57 o 
  11   3   3       23.57       13.55      6.86 o 
  12   3   3       16.85       12.48      7.27 o 
  13   3   3        1.08       -1.51      3.77 o 
  14   3   3       10.35        0.78      4.39 o 
 -14   4   3       14.11       36.85     10.80 o 
 -13   4   3        7.76       11.80      8.83 o 
 -12   4   3        4.67       10.54      8.15 o 
 -11   4   3        2.26       -4.45      4.80 o 
 -10   4   3        2.01        2.64      4.82 o 
  -9   4   3       40.46       49.50     14.94 o 
  -8   4   3       70.77      105.85     14.61 o 
  -7   4   3      199.42      188.79     11.26 o 
  -6   4   3      461.01      484.39     32.31 o 
  -5   4   3      110.53      113.86     17.06 o 
  -4   4   3       85.59       97.46     11.13 o 
  -3   4   3        4.58        6.05      2.88 o 
  -2   4   3      102.77      100.11      6.78 o 
  -1   4   3        1.59        6.45      4.10 o 
   0   4   3       31.98       30.44      5.44 o 
   1   4   3       15.93       11.09      3.46 o 
   2   4   3       39.52       57.48      9.86 o 
   3   4   3        0.05       -5.26      3.50 o 
   4   4   3       11.19        9.41      4.37 o 
   5   4   3        1.70        7.97      6.13 o 
   6   4   3      141.40      127.20      9.24 o 
   7   4   3        1.10       -6.60      5.27 o 
   8   4   3       36.67       31.99     15.31 o 
   9   4   3        4.86       -0.86      4.82 o 
  10   4   3        1.28       -3.17      6.81 o 
  11   4   3       19.57        5.58      4.65 o 
  12   4   3        0.39        0.33      5.12 o 
 -12   5   3        4.87       26.06     30.32 o 
 -11   5   3        6.37        5.19     12.54 o 
 -10   5   3        9.37        3.30      8.18 o 
  -9   5   3        3.50        4.83     20.31 o 
  -8   5   3       28.23       45.64     42.01 o 
  -7   5   3       44.28      100.76     49.57 o 
  -6   5   3        0.21        3.28      6.97 o 
  -5   5   3       27.96       43.05     10.02 o 
  -4   5   3        0.73        2.47      6.40 o 
  -3   5   3        2.93       -1.43      5.02 o 
  -2   5   3        7.48       10.50      6.42 o 
  -1   5   3        0.59       -4.49      3.69 o 
   0   5   3       19.90       21.16      8.03 o 
   1   5   3       58.95       78.33      8.32 o 
   2   5   3        0.11        2.60      4.78 o 
   3   5   3      179.90      193.45      9.64 o 
   4   5   3        5.19        3.59      4.97 o 
   5   5   3       15.41       17.65      7.70 o 
   6   5   3       44.42       41.15      8.66 o 
   7   5   3       15.29       13.18      6.44 o 
   8   5   3        1.42        1.68      4.75 o 
   9   5   3        0.00       -4.33      3.76 o 
  10   5   3        0.00       -5.97      5.03 o 
  -9   6   3        0.17        3.14     10.38 o 
  -8   6   3        0.42       -2.13     16.34 o 
  -7   6   3       10.21       22.71     42.45 o 
  -6   6   3        1.21        5.82     10.77 o 
  -5   6   3        0.65       -0.10      9.55 o 
  -4   6   3        2.01       -6.99      6.19 o 
  -3   6   3        3.05       -7.70      6.22 o 
  -2   6   3        0.21       -1.82      6.74 o 
  -1   6   3       48.40       43.33     10.26 o 
   0   6   3       32.78       36.81      9.64 o 
   1   6   3        2.71       -3.43      6.38 o 
   2   6   3        1.09       -3.59      8.12 o 
   3   6   3       32.68       45.58     12.08 o 
   4   6   3       13.30        0.58      7.12 o 
   5   6   3        7.75       -1.64      6.68 o 
   6   6   3       13.23        5.60      7.07 o 
   7   6   3        2.71       -1.76      6.57 o 
  -3   7   3        0.94       -3.75      9.32 o 
  -2   7   3        4.24        2.62     10.52 o 
  -1   7   3        4.34        8.56     11.71 o 
   0   7   3        1.50        2.75     10.00 o 
   1   7   3        3.19       -2.28     10.24 o 
 -17   0   4        0.22       -3.56      9.19 o 
 -16   0   4        1.55       -7.18      6.77 o 
 -15   0   4        0.07       -1.15     12.93 o 
 -14   0   4       56.79       69.42     10.36 o 
 -13   0   4       32.88       32.38     14.54 o 
 -12   0   4      112.50      122.16     12.10 o 
 -11   0   4      168.80      146.53      8.94 o 
 -10   0   4       16.62       23.01      6.23 o 
  -9   0   4      466.22      496.96     13.99 o 
  -8   0   4      399.92      382.46     11.59 o 
  -7   0   4       55.39       66.76      6.89 o 
  -6   0   4       27.02       36.20      5.05 o 
  -5   0   4      840.14      782.70     14.03 o 
  -4   0   4      213.12      197.49      6.33 o 
  -3   0   4       53.56       55.33      5.60 o 
  -2   0   4    12159.55    11649.43    135.83 o 
  -1   0   4    17983.46    17268.05    194.63 o 
   0   0   4     8972.51     8942.55     77.39 o 
   1   0   4     6563.53     6770.40     73.50 o 
   2   0   4      540.57      577.64     10.76 o 
   3   0   4      583.94      576.02     20.51 o 
   4   0   4       20.07       21.04      4.04 o 
   5   0   4        3.38       -1.16      2.84 o 
   6   0   4        0.03       -4.09      2.73 o 
   7   0   4       37.38       49.21      6.49 o 
   8   0   4        7.19        7.47      4.70 o 
   9   0   4       32.56       46.12      7.32 o 
  10   0   4        8.33       10.27      5.71 o 
  11   0   4      141.49      142.63      9.49 o 
  12   0   4        2.39        3.80      8.06 o 
  13   0   4        0.76       -2.78      8.03 o 
  14   0   4        1.69       -2.80      9.17 o 
  15   0   4        0.16       -5.80      9.46 o 
 -16   1   4        0.03       -6.10      4.68 o 
 -15   1   4        1.11       -2.07      4.88 o 
 -14   1   4       35.71       41.79      9.00 o 
 -13   1   4        1.99        2.32      4.11 o 
 -12   1   4       77.14       63.91      8.39 o 
 -11   1   4        3.45        2.08      3.44 o 
 -10   1   4        3.40        9.90      3.60 o 
  -9   1   4       57.77       60.31      5.28 o 
  -8   1   4      111.04      109.32      4.61 o 
  -7   1   4     1441.44     1501.08     16.59 o 
  -6   1   4      257.26      279.02      7.11 o 
  -5   1   4      143.17      144.52      4.76 o 
  -4   1   4      602.56      626.20     12.19 o 
  -3   1   4      326.91      352.91      6.26 o 
  -2   1   4     7714.07     7639.73    158.31 o 
  -1   1   4    10753.87    10641.79    511.44 o 
   0   1   4      327.01      371.92      5.56 o 
   1   1   4       18.87       24.40      2.29 o 
   2   1   4      222.56      223.50      4.54 o 
   3   1   4      101.61       91.23      3.24 o 
   4   1   4     4673.46     4756.16     48.15 o 
   5   1   4      235.65      243.63      5.82 o 
   6   1   4      576.14      568.23      9.52 o 
   7   1   4        0.20       -1.69      2.46 o 
   8   1   4      328.26      343.63      9.67 o 
   9   1   4       28.46       40.03      5.20 o 
  10   1   4       23.37       15.67      5.51 o 
  11   1   4        0.10       -3.24      4.53 o 
  12   1   4       16.94       26.96      6.57 o 
  13   1   4        1.58       -6.67      4.45 o 
  14   1   4        5.95        3.78      5.24 o 
  15   1   4        0.14       -4.42      6.12 o 
 -16   2   4        1.19       -1.05      5.88 o 
 -15   2   4        6.51       11.43      6.34 o 
 -14   2   4       14.08        5.85      5.63 o 
 -13   2   4        6.30        1.15      4.99 o 
 -12   2   4        2.93       -0.18      4.26 o 
 -11   2   4       93.74       95.85     22.11 o 
 -10   2   4       23.62       25.19      5.05 o 
  -9   2   4       86.05      108.15      7.77 o 
  -8   2   4       45.32       74.58      6.38 o 
  -7   2   4      612.88      613.39     22.81 o 
  -6   2   4      158.03      149.80     12.46 o 
  -5   2   4        1.33       -0.07      2.32 o 
  -4   2   4      459.21      484.28      8.53 o 
  -3   2   4      488.31      490.08      9.44 o 
  -2   2   4       13.05       26.70      2.70 o 
  -1   2   4      694.65      631.02     28.37 o 
   0   2   4       32.93       48.51      4.30 o 
   1   2   4       17.26       22.90      4.65 o 
   2   2   4        6.43        9.72      2.08 o 
   3   2   4      164.51      152.67      3.94 o 
   4   2   4      593.69      593.90      8.40 o 
   5   2   4       78.54       73.28      8.07 o 
   6   2   4      101.87      101.91      5.35 o 
   7   2   4       64.84       69.30      5.74 o 
   8   2   4       20.13       19.02      4.85 o 
   9   2   4        6.81        8.22      4.36 o 
  10   2   4        8.02        4.77      4.52 o 
  11   2   4      101.58      100.54      8.41 o 
  12   2   4        1.06       -1.76      4.63 o 
  13   2   4        2.44       -5.50      4.61 o 
  14   2   4        0.05       -1.68      5.43 o 
 -15   3   4        2.23        2.88      7.29 o 
 -14   3   4       13.35        7.29      7.44 o 
 -13   3   4       34.11       34.06      8.72 o 
 -12   3   4        7.87        0.34      5.56 o 
 -11   3   4        0.81       -2.42      5.15 o 
 -10   3   4       32.17       46.46      8.57 o 
  -9   3   4        0.01       -2.86      4.22 o 
  -8   3   4      132.15      129.18      7.92 o 
  -7   3   4       42.98       57.23      5.71 o 
  -6   3   4        2.29        1.57      2.56 o 
  -5   3   4        3.42        1.43      2.21 o 
  -4   3   4       40.37       46.85      4.85 o 
  -3   3   4      247.96      224.99     10.24 o 
  -2   3   4        7.21        4.32      2.20 o 
  -1   3   4      173.11      176.51      4.22 o 
   0   3   4       42.25       61.40      8.37 o 
   1   3   4        8.36        6.59      3.16 o 
   2   3   4      119.81      128.15      4.73 o 
   3   3   4       15.23       13.42      7.49 o 
   4   3   4      191.64      182.11     14.19 o 
   5   3   4      126.20      119.31      8.11 o 
   6   3   4        5.48        5.05      3.55 o 
   7   3   4       23.66       18.34      4.67 o 
   8   3   4        0.45       -1.49      3.69 o 
   9   3   4       40.53       45.65     10.21 o 
  10   3   4        1.62        0.35      3.83 o 
  11   3   4        2.51       -0.48      3.99 o 
  12   3   4        6.22        2.86      3.88 o 
  13   3   4        7.19       -1.22      3.75 o 
 -14   4   4        2.36        0.72      8.26 o 
 -13   4   4        4.34       16.45      8.04 o 
 -12   4   4       24.03       40.33     10.11 o 
 -11   4   4        0.53       -0.42      6.28 o 
 -10   4   4        5.96       13.54      9.72 o 
  -9   4   4        3.37        3.83      5.67 o 
  -8   4   4       42.03       58.54      7.34 o 
  -7   4   4       48.05       34.07      5.98 o 
  -6   4   4      129.05      128.99     20.82 o 
  -5   4   4       57.51       70.93     23.50 o 
  -4   4   4        0.04       -2.20      3.18 o 
  -3   4   4        6.12        9.68      3.68 o 
  -2   4   4        1.54       -0.03      2.80 o 
  -1   4   4       23.72       27.69      4.25 o 
   0   4   4        0.00       -2.28      3.25 o 
   1   4   4        0.01       -3.67      2.92 o 
   2   4   4        5.41        7.72      5.15 o 
   3   4   4       66.35       85.38     10.77 o 
   4   4   4       10.42       12.37      6.48 o 
   5   4   4       73.07       99.48     22.51 o 
   6   4   4       64.70       57.99     19.62 o 
   7   4   4       16.47       17.61      6.78 o 
   8   4   4        2.26        2.05      5.02 o 
   9   4   4       13.36        0.75      4.69 o 
  10   4   4        1.68        2.16      4.39 o 
  11   4   4        3.76        1.38      4.28 o 
  12   4   4        1.66       -3.64      4.18 o 
 -12   5   4        0.39       19.34     23.50 o 
 -11   5   4        1.24       14.44     21.02 o 
 -10   5   4       13.73       36.94     20.69 o 
  -9   5   4       25.32       30.30      9.97 o 
  -8   5   4       27.46       42.07     27.40 o 
  -7   5   4        5.30        3.39      7.86 o 
  -6   5   4       32.46       19.10     16.34 o 
  -5   5   4       26.17       41.23     14.61 o 
  -4   5   4        0.02        3.08      5.80 o 
  -3   5   4        0.04       -3.17      5.22 o 
  -2   5   4        0.81       -5.52      5.01 o 
  -1   5   4        4.36       -2.81      3.83 o 
   0   5   4        0.63        0.25      4.31 o 
   1   5   4        3.13       -0.46      4.83 o 
   2   5   4        2.23       -6.03      4.02 o 
   3   5   4       58.31       79.94     11.14 o 
   4   5   4       73.18       93.29     12.53 o 
   5   5   4       59.56       58.46     23.03 o 
   6   5   4        7.70        1.75      5.83 o 
   7   5   4        6.44        0.37      5.11 o 
   8   5   4        0.36       -0.29      4.86 o 
   9   5   4        0.74       -3.71      4.93 o 
  10   5   4        2.69       -1.27      4.97 o 
  -9   6   4        0.36       -6.42      8.95 o 
  -8   6   4        0.07       -1.58      9.28 o 
  -7   6   4        1.13        3.33     18.18 o 
  -6   6   4        2.61        0.97      9.20 o 
  -5   6   4        0.21       -4.09      8.38 o 
  -4   6   4        1.96       -3.06      7.55 o 
  -3   6   4        7.34        9.44      7.95 o 
  -2   6   4        1.22       -6.72      5.88 o 
  -1   6   4       50.61       48.53     23.27 o 
   0   6   4        5.70        3.03      7.09 o 
   1   6   4        4.85        0.54      6.40 o 
   2   6   4       22.68       29.17      7.54 o 
   3   6   4        7.39       -1.67      6.61 o 
   4   6   4       11.08       10.28      9.88 o 
   5   6   4        2.26       -1.88      7.29 o 
   6   6   4        1.24       -0.82      7.15 o 
   7   6   4        2.29       -4.50      6.43 o 
 -16   1   5        0.62       -3.14      6.11 o 
 -15   1   5        1.34        5.88      7.02 o 
 -14   1   5       35.78       28.13      6.22 o 
 -13   1   5      102.01      120.89      8.15 o 
 -12   1   5        0.60       -4.84      3.48 o 
 -11   1   5       18.86       18.29      4.51 o 
 -10   1   5       73.38       75.01      5.57 o 
  -9   1   5       51.82       69.06      5.38 o 
  -8   1   5      512.59      504.55     10.95 o 
  -7   1   5      186.65      182.07      6.33 o 
  -6   1   5       31.86       28.79      4.08 o 
  -5   1   5      156.35      137.98      4.83 o 
  -4   1   5      131.39      114.27      4.15 o 
  -3   1   5       58.40       59.98      4.40 o 
  -2   1   5        2.11        2.45      3.12 o 
  -1   1   5      246.63      239.40     10.62 o 
   0   1   5      181.56      178.72      3.83 o 
   1   1   5       80.28       80.25      3.72 o 
   2   1   5        0.19        0.02      1.64 o 
   3   1   5        2.91       -0.68      1.91 o 
   4   1   5     1443.96     1471.76     15.53 o 
   5   1   5      501.31      519.62      8.99 o 
   6   1   5      124.64      130.58      4.89 o 
   7   1   5       51.12       62.97      5.39 o 
   8   1   5       20.50       30.10      4.35 o 
   9   1   5      152.31      161.20      7.66 o 
  10   1   5       77.66       91.71     14.42 o 
  11   1   5        0.88       -2.65      4.19 o 
  12   1   5        0.04       -3.23      4.86 o 
  13   1   5        0.19       -7.33      4.96 o 
  14   1   5        0.04       -0.15      5.69 o 
 -16   2   5        2.20       -1.45      6.55 o 
 -15   2   5        0.84       -0.83      6.74 o 
 -14   2   5        6.60       10.51      6.99 o 
 -13   2   5       67.25       80.39     10.94 o 
 -12   2   5       25.58       29.08      7.92 o 
 -11   2   5       55.86       80.20      7.92 o 
 -10   2   5       38.90       37.84      5.96 o 
  -9   2   5       34.27       37.56      5.63 o 
  -8   2   5       64.86       78.78      6.63 o 
  -7   2   5       14.20       25.10      5.52 o 
  -6   2   5       35.33       54.87      8.12 o 
  -5   2   5       14.25       12.56      3.08 o 
  -4   2   5      163.80      160.49      5.26 o 
  -3   2   5       91.04       83.15      3.20 o 
  -2   2   5      814.23      819.46     37.08 o 
  -1   2   5     2292.58     2295.86     75.83 o 
   0   2   5        0.39       -2.87      2.61 o 
   1   2   5      360.11      334.95      7.87 o 
   2   2   5      500.02      491.31     12.65 o 
   3   2   5      394.79      410.78      7.09 o 
   4   2   5      212.38      215.03      5.30 o 
   5   2   5       21.19       27.34      3.57 o 
   6   2   5        9.00        9.80      3.76 o 
   7   2   5        5.09       -0.36      3.64 o 
   8   2   5       90.88       89.60     13.95 o 
   9   2   5        3.38        0.40      3.93 o 
  10   2   5        5.61        5.37      4.72 o 
  11   2   5        0.83       -1.98      4.32 o 
  12   2   5       13.74        6.33      5.09 o 
  13   2   5        4.52        0.63      5.71 o 
  14   2   5        4.54        6.68      5.83 o 
 -15   3   5        2.28       -7.70      6.52 o 
 -14   3   5        0.07       -8.86      6.55 o 
 -13   3   5        0.55       -3.64      5.57 o 
 -12   3   5        1.65        0.11      5.58 o 
 -11   3   5        1.20       -0.60      5.34 o 
 -10   3   5        3.14        1.76      4.99 o 
  -9   3   5       36.37       51.59      8.11 o 
  -8   3   5       60.09       80.37     11.55 o 
  -7   3   5        0.40       -0.29      3.32 o 
  -6   3   5       54.25       67.96      8.26 o 
  -5   3   5       61.96       54.71      7.59 o 
  -4   3   5      155.28      162.71      8.27 o 
  -3   3   5      130.80      106.25      4.15 o 
  -2   3   5       17.59       18.01      2.68 o 
  -1   3   5        0.33       -3.24      2.47 o 
   0   3   5       26.49       37.13      5.02 o 
   1   3   5       14.92       11.33      3.64 o 
   2   3   5       19.92       33.39      4.75 o 
   3   3   5      415.59      408.28     22.84 o 
   4   3   5      825.78      857.46     21.22 o 
   5   3   5      161.79      155.46      9.56 o 
   6   3   5        1.07        0.84      3.20 o 
   7   3   5      119.49      111.11      6.78 o 
   8   3   5        5.09        7.13      4.33 o 
   9   3   5       61.13       43.70     18.62 o 
  10   3   5        1.66       -3.34      5.23 o 
  11   3   5        6.43        3.52      7.91 o 
  12   3   5        0.03        1.80      4.87 o 
  13   3   5        1.13       -0.25      4.37 o 
 -14   4   5        1.13        6.42     14.49 o 
 -13   4   5        2.57        7.24     13.97 o 
 -12   4   5        5.60       13.62     13.09 o 
 -11   4   5       12.47       13.00     12.26 o 
 -10   4   5        7.32        5.66     11.24 o 
  -9   4   5       69.68       98.55     18.70 o 
  -8   4   5       31.50       24.16     11.97 o 
  -7   4   5        0.27       -0.95      8.32 o 
  -6   4   5       16.08       10.59      9.01 o 
  -5   4   5       35.67       41.84      6.96 o 
  -4   4   5       15.03       14.22      5.14 o 
  -3   4   5      227.57      218.33     10.06 o 
  -2   4   5       70.71       89.25      7.45 o 
  -1   4   5        8.72       17.59      5.30 o 
   0   4   5       26.61       17.16      6.40 o 
   1   4   5        4.21        1.52      4.83 o 
   2   4   5       12.17       11.36      5.60 o 
   3   4   5        1.66        1.34      4.98 o 
   4   4   5      552.18      553.51     41.11 o 
   5   4   5      113.74      127.15     11.00 o 
   6   4   5        0.11        6.11      6.36 o 
   7   4   5        8.70       -1.57      4.92 o 
   8   4   5        0.84       -2.83      4.65 o 
   9   4   5       11.20        5.32     10.29 o 
  10   4   5        0.25       -1.52      4.31 o 
  11   4   5        0.18       -1.97      3.98 o 
 -12   5   5        2.59        9.15     19.69 o 
 -11   5   5        2.09       11.12     17.16 o 
 -10   5   5        0.72       -1.54     14.32 o 
  -9   5   5        4.27       -2.37     13.19 o 
  -8   5   5       24.48       39.41     17.13 o 
  -7   5   5       47.92       72.61     18.96 o 
  -6   5   5        4.74        2.69     12.00 o 
  -5   5   5       19.92       12.92      7.72 o 
  -4   5   5       31.59       57.86     16.88 o 
  -3   5   5        1.17       -3.63      5.80 o 
  -2   5   5        6.99       15.86      5.78 o 
  -1   5   5       11.58        3.92      6.00 o 
   0   5   5        0.00       -0.23      5.40 o 
   1   5   5        5.09       -1.56      5.80 o 
   2   5   5        1.17       -5.47      5.41 o 
   3   5   5        0.87        3.44      6.29 o 
   4   5   5       15.68       19.01      8.09 o 
   5   5   5        8.51        8.38     10.34 o 
   6   5   5        0.93       -4.22      5.08 o 
   7   5   5        7.11       -0.34      6.34 o 
   8   5   5        5.35        2.54      4.46 o 
   9   5   5       15.00        4.18      9.08 o 
  -8   6   5       21.40       53.77     29.84 o 
  -5   6   5        0.03        4.93     11.63 o 
  -4   6   5        1.18        3.56      7.40 o 
  -3   6   5        0.07       -8.48      6.37 o 
  -2   6   5        0.74       -5.29      6.12 o 
  -1   6   5        0.14       -3.71      9.88 o 
   0   6   5        0.19        3.30      9.95 o 
   1   6   5       11.17       17.79     13.23 o 
   2   6   5        7.38        2.26      7.21 o 
   3   6   5       16.53        7.38      8.26 o 
   4   6   5        1.60       -5.00      7.47 o 
   5   6   5        0.19        1.19      8.23 o 
   6   6   5        0.27       -4.92      5.99 o 
 -17   0   6        1.28       -3.86      7.77 o 
 -16   0   6        0.84       -6.72      6.35 o 
 -15   0   6       44.20       57.61     15.04 o 
 -14   0   6       22.06       11.39      7.33 o 
 -13   0   6       45.86       58.85      9.64 o 
 -12   0   6        6.70       -1.01      5.63 o 
 -11   0   6       61.35       66.51      9.25 o 
 -10   0   6       30.74       46.71      7.53 o 
  -9   0   6        0.84       14.94      7.05 o 
  -8   0   6      345.51      342.15     12.18 o 
  -7   0   6      546.80      509.19     13.25 o 
  -6   0   6     1416.04     1355.73     31.45 o 
  -5   0   6      121.67      123.52      9.20 o 
  -4   0   6     2183.67     2137.13     39.41 o 
  -3   0   6      403.05      384.82     14.51 o 
  -2   0   6      348.63      345.86     13.52 o 
  -1   0   6       11.45        4.26      3.07 o 
   0   0   6     2098.28     2122.22     26.94 o 
   1   0   6       22.07       18.96      4.16 o 
   2   0   6     1215.82     1222.67     19.29 o 
   3   0   6      279.52      277.25      8.79 o 
   4   0   6       55.43       51.09      8.76 o 
   5   0   6      381.72      383.05     11.33 o 
   6   0   6       55.72       66.06      7.44 o 
   7   0   6      146.69      139.13      7.81 o 
   8   0   6       42.76       52.28      8.97 o 
   9   0   6      457.54      459.24     15.44 o 
  10   0   6       36.74       37.69      8.57 o 
  11   0   6        0.84       -2.74      5.62 o 
  12   0   6        4.07       -8.34      8.03 o 
  13   0   6        0.23      -10.24      8.50 o 
  14   0   6       11.83       10.15     11.14 o 
 -16   1   6        2.70        0.94      5.92 o 
 -15   1   6        9.28        5.66      6.03 o 
 -14   1   6       57.91       76.14      8.04 o 
 -13   1   6      143.28      139.67     10.53 o 
 -12   1   6       56.61       63.95      6.99 o 
 -11   1   6       78.44       91.01      7.22 o 
 -10   1   6        2.53       10.11      4.47 o 
  -9   1   6       64.61       83.47      7.14 o 
  -8   1   6      199.28      201.34      7.22 o 
  -7   1   6      187.84      175.37      6.42 o 
  -6   1   6       20.75       26.68      4.10 o 
  -5   1   6        1.11        0.28      2.50 o 
  -4   1   6      231.88      228.07      8.85 o 
  -3   1   6      678.17      682.80     55.25 o 
  -2   1   6        2.39        2.67      3.65 o 
  -1   1   6      162.89      173.89      4.30 o 
   0   1   6      133.88      127.06      3.70 o 
   1   1   6      441.87      450.24      7.23 o 
   2   1   6       19.08       18.38      2.92 o 
   3   1   6      312.80      308.88      6.59 o 
   4   1   6       12.10       15.89      3.10 o 
   5   1   6        3.80        2.95      2.64 o 
   6   1   6        0.01       -3.47      2.31 o 
   7   1   6       63.76       82.66      6.02 o 
   8   1   6       34.47       61.10      8.86 o 
   9   1   6      220.27      223.23      9.14 o 
  10   1   6       56.30       53.96      7.57 o 
  11   1   6        0.12       -0.36      4.77 o 
  12   1   6       28.49       24.48      6.76 o 
  13   1   6        0.02       -4.63      5.47 o 
  14   1   6        6.23        0.75      6.90 o 
 -16   2   6        0.42       -3.03      7.01 o 
 -15   2   6        0.15       -5.10      6.26 o 
 -14   2   6       13.34       21.57      8.25 o 
 -13   2   6        0.00        2.44      6.27 o 
 -12   2   6        5.47        3.12      5.39 o 
 -11   2   6       30.16       24.04      5.75 o 
 -10   2   6       16.07       25.04      6.00 o 
  -9   2   6       37.31       37.09      5.64 o 
  -8   2   6      130.18      115.06      5.72 o 
  -7   2   6       36.90       54.78      5.48 o 
  -6   2   6      113.06      123.65      5.18 o 
  -5   2   6        1.98        0.48      2.30 o 
  -4   2   6      412.18      422.98     14.63 o 
  -3   2   6      189.74      204.45      8.07 o 
  -2   2   6      906.68      939.98     28.95 o 
  -1   2   6      318.55      305.96      8.14 o 
   0   2   6     1030.27     1043.10     19.55 o 
   1   2   6      203.84      181.14      6.37 o 
   2   2   6      168.95      163.10      4.34 o 
   3   2   6        1.25        1.37      2.10 o 
   4   2   6      803.34      817.33     13.68 o 
   5   2   6        2.89        1.78      3.17 o 
   6   2   6      168.65      167.20      7.03 o 
   7   2   6       56.68       61.17      6.75 o 
   8   2   6        8.34        5.98      4.60 o 
   9   2   6       13.84       21.55      5.96 o 
  10   2   6        3.09        3.59      4.85 o 
  11   2   6        2.78        0.21      4.59 o 
  12   2   6        2.02       -0.99      4.90 o 
  13   2   6        0.09       -1.14      5.73 o 
 -15   3   6        0.84       -5.06      7.27 o 
 -14   3   6        0.44       -2.81      6.19 o 
 -13   3   6        0.98       -2.46      6.33 o 
 -12   3   6        1.62       -6.66      5.06 o 
 -11   3   6        0.64       -1.43      4.88 o 
 -10   3   6       13.60       24.01      6.91 o 
  -9   3   6       89.35       88.56      9.91 o 
  -8   3   6       32.55       35.01      5.64 o 
  -7   3   6       89.82       95.39      6.01 o 
  -6   3   6        0.16       -1.02      4.42 o 
  -5   3   6       66.14       89.59     19.47 o 
  -4   3   6        1.42        1.13      4.01 o 
  -3   3   6      188.27      189.50     11.97 o 
  -2   3   6       86.23       93.23      5.21 o 
  -1   3   6        0.88       -1.83      2.93 o 
   0   3   6      112.58      105.64      5.37 o 
   1   3   6        1.69       -1.26      3.13 o 
   2   3   6        0.98       -0.76      4.51 o 
   3   3   6        2.66        6.30      5.19 o 
   4   3   6        0.04       -3.92      5.22 o 
   5   3   6        1.42        2.97      5.02 o 
   6   3   6       45.03       30.30      7.92 o 
   7   3   6       48.19       51.22     14.31 o 
   8   3   6        1.20       -3.73      5.00 o 
   9   3   6        1.16       -3.46      4.73 o 
  10   3   6        0.30       -2.93      4.56 o 
  11   3   6        1.62       -4.08      3.96 o 
  12   3   6        1.13       -0.14      5.21 o 
 -13   4   6        1.57       -0.28     12.17 o 
 -12   4   6        0.87       -6.63     10.90 o 
 -11   4   6        1.91       11.79     11.47 o 
 -10   4   6       23.94       21.72     12.48 o 
  -9   4   6        2.40       -8.82      8.76 o 
  -8   4   6       17.81       19.48     10.76 o 
  -7   4   6      153.18      155.50     14.47 o 
  -6   4   6        7.90        6.27      9.51 o 
  -5   4   6        0.04       -2.05      4.82 o 
  -4   4   6       25.51       48.46      7.51 o 
  -3   4   6       27.97       29.85      6.47 o 
  -2   4   6       91.89       89.48      6.54 o 
  -1   4   6       19.36       12.09      5.84 o 
   0   4   6        2.43        4.05      5.49 o 
   1   4   6       28.06       25.90      7.43 o 
   2   4   6      112.99      117.87     10.22 o 
   3   4   6      139.07      150.92     15.22 o 
   4   4   6       60.12       52.56     12.64 o 
   5   4   6       74.14       84.40     11.48 o 
   6   4   6        0.25       -7.64      5.48 o 
   7   4   6       16.81       11.22      9.69 o 
   8   4   6        4.87        4.45      5.08 o 
   9   4   6        3.87        1.26      4.17 o 
  10   4   6        5.50        1.68      4.82 o 
  11   4   6        0.67        4.02      5.19 o 
 -11   5   6        0.81        1.00     14.64 o 
 -10   5   6        6.95       16.91     15.54 o 
  -9   5   6        9.74       10.59     15.49 o 
  -8   5   6       37.81       74.82     19.00 o 
  -7   5   6        4.89        0.97     11.17 o 
  -6   5   6        0.94       11.71     11.31 o 
  -5   5   6        1.56       -9.20      8.84 o 
  -3   5   6       32.19       23.09     13.73 o 
  -2   5   6       57.68       55.42      9.89 o 
  -1   5   6       14.26       -0.07      7.05 o 
   0   5   6        3.26        1.60      6.11 o 
   1   5   6        0.27       -3.83      5.44 o 
   2   5   6        3.40       -3.56      5.98 o 
   3   5   6        0.83        3.91      7.29 o 
   4   5   6       28.86       22.93      8.95 o 
   5   5   6        0.00        2.67      5.78 o 
   6   5   6        0.21       -4.39      5.68 o 
   7   5   6        0.01        0.91      4.69 o 
   8   5   6        0.47       -1.65      4.03 o 
   9   5   6        1.19       -2.02      4.66 o 
  -8   6   6       20.86       42.41     25.95 o 
  -5   6   6        0.14        2.11     14.32 o 
  -4   6   6        0.64       -3.02     12.23 o 
  -3   6   6        2.88        6.10     12.45 o 
  -2   6   6        0.55       -2.81     10.90 o 
  -1   6   6        0.60       -5.22      9.41 o 
   0   6   6        2.35       -5.46     11.05 o 
   1   6   6        0.28        1.03     10.34 o 
   2   6   6        7.90        3.24      8.01 o 
   3   6   6        7.28        9.84      8.28 o 
   4   6   6       12.65        5.57      8.86 o 
   5   6   6        0.90        1.70      8.02 o 
 -16   1   7        0.23       -2.07      5.86 o 
 -15   1   7        1.42       -2.35      4.79 o 
 -14   1   7        1.09        3.31      5.43 o 
 -13   1   7       42.75       49.56      9.40 o 
 -12   1   7        6.53       -0.23      4.66 o 
 -11   1   7       18.41       24.69      5.88 o 
 -10   1   7       10.07        6.43      4.39 o 
  -9   1   7       27.13       34.74      5.52 o 
  -8   1   7        0.51       -0.18      3.17 o 
  -7   1   7       75.70       69.15      7.38 o 
  -6   1   7        7.80        5.88      4.80 o 
  -5   1   7       10.62        9.40      4.89 o 
  -4   1   7      306.35      277.97     16.10 o 
  -3   1   7     1027.93     1032.05     32.13 o 
  -2   1   7     1482.30     1456.60     22.82 o 
  -1   1   7      192.52      188.25      5.97 o 
   0   1   7      244.01      228.49      5.40 o 
   1   1   7      129.25      122.28      4.15 o 
   2   1   7      822.29      849.43     11.47 o 
   3   1   7        0.27       -2.93      2.30 o 
   4   1   7      268.49      282.08      6.91 o 
   5   1   7       12.41       13.39      3.45 o 
   6   1   7       25.22       28.85      4.35 o 
   7   1   7       12.48       10.97      3.73 o 
   8   1   7        7.36        9.09      4.77 o 
   9   1   7        8.79        6.27      5.06 o 
  10   1   7        1.05       -2.54      4.59 o 
  11   1   7        0.54       -2.85      5.12 o 
  12   1   7        2.58        0.81      5.74 o 
  13   1   7        3.34        2.53      6.28 o 
 -16   2   7        0.28       -6.93      6.51 o 
 -15   2   7        0.33       -8.85      5.90 o 
 -14   2   7        7.60       -5.52      6.62 o 
 -13   2   7       10.41        9.72      6.94 o 
 -12   2   7        0.63        6.96      5.22 o 
 -11   2   7       28.55       20.22      5.49 o 
 -10   2   7       37.65       37.04      6.16 o 
  -9   2   7       16.98       20.29      5.06 o 
  -8   2   7      102.76      106.78      7.74 o 
  -7   2   7       52.36       55.64      8.32 o 
  -6   2   7       79.28       83.50      8.61 o 
  -5   2   7       21.83       30.58      4.01 o 
  -4   2   7       10.85       19.36      5.32 o 
  -3   2   7      688.24      680.23     25.22 o 
  -2   2   7      402.96      366.76     20.02 o 
  -1   2   7        1.33       -2.11      3.16 o 
   0   2   7        0.00       -3.04      3.10 o 
   1   2   7        7.00        6.08      1.97 o 
   2   2   7       10.71       21.87      2.91 o 
   3   2   7        0.49       -0.09      2.38 o 
   4   2   7       10.46        8.20      2.95 o 
   5   2   7      524.78      524.22     11.92 o 
   6   2   7       33.87       36.73      5.64 o 
   7   2   7       86.25      113.79      9.21 o 
   8   2   7       57.76       67.11     10.68 o 
   9   2   7       35.89       30.47      6.43 o 
  10   2   7        0.58       -5.63      5.91 o 
  11   2   7        2.05       -0.54      6.54 o 
  12   2   7        0.51       -8.91      6.56 o 
 -15   3   7        2.63       -4.33     10.81 o 
 -14   3   7        0.76       -0.22     11.22 o 
 -13   3   7        2.77       -4.90      9.34 o 
 -12   3   7        0.50        0.50      9.46 o 
 -11   3   7       39.34       38.54     13.47 o 
 -10   3   7        1.95       -0.79      8.25 o 
  -9   3   7      168.04      160.84      9.56 o 
  -8   3   7      711.01      666.89     32.36 o 
  -7   3   7      160.48      165.68     20.32 o 
  -6   3   7       68.77       86.88     12.39 o 
  -5   3   7       67.81       97.91     11.66 o 
  -4   3   7       20.69       23.65      6.06 o 
  -3   3   7        6.54        7.11      4.89 o 
  -2   3   7       36.39       40.10      5.82 o 
  -1   3   7        1.17        0.22      3.65 o 
   0   3   7      133.56      122.02      6.00 o 
   1   3   7       10.72        1.71      3.82 o 
   2   3   7       12.27        7.94      5.71 o 
   3   3   7       33.58       26.72      7.52 o 
   4   3   7       95.24      124.44     12.63 o 
   5   3   7       42.24       53.10     11.32 o 
   6   3   7        0.12       -7.13      4.76 o 
   7   3   7        0.94       -4.75      5.26 o 
   8   3   7        0.10       -3.62      4.59 o 
   9   3   7        2.70       -2.12      4.35 o 
  10   3   7       17.55        6.53      5.93 o 
  11   3   7        2.31        1.15      4.06 o 
 -13   4   7        1.15      -12.48     11.55 o 
 -12   4   7        5.58        3.95     12.23 o 
 -11   4   7        1.52       -7.65      9.93 o 
 -10   4   7        0.05       -4.59      9.84 o 
  -9   4   7       48.40       43.02     14.57 o 
  -8   4   7        0.08       -0.54      8.39 o 
  -7   4   7       40.48       40.87     12.59 o 
  -6   4   7       64.17       70.26     10.99 o 
  -5   4   7        7.23        1.24      5.49 o 
  -4   4   7       13.51       -2.34      7.66 o 
  -3   4   7       91.45      119.19      8.09 o 
  -2   4   7        4.61        8.50      4.69 o 
  -1   4   7        0.30       -6.51      4.34 o 
   0   4   7        4.99        6.41      6.20 o 
   1   4   7       25.11       17.73      7.47 o 
   2   4   7        9.89       14.21      6.85 o 
   3   4   7       14.23       14.87      7.24 o 
   4   4   7        0.28        2.39      5.89 o 
   5   4   7       23.76       20.89     16.02 o 
   6   4   7       31.88       20.65     13.29 o 
   7   4   7       36.41       23.56     23.88 o 
   8   4   7        0.20       -0.39      3.76 o 
   9   4   7        0.12       -5.18      6.22 o 
  10   4   7        8.82        1.10      4.59 o 
 -11   5   7        2.43       -4.58     13.83 o 
 -10   5   7        6.43       -5.85     12.95 o 
  -9   5   7        3.53       -6.80     13.38 o 
  -8   5   7       28.09       36.78     14.99 o 
  -7   5   7        1.62       -1.81     11.21 o 
  -6   5   7        4.34        3.18      9.89 o 
  -5   5   7        0.00       -4.30      8.57 o 
  -4   5   7        4.15        4.75     11.07 o 
  -3   5   7       11.06       -1.05     13.43 o 
  -2   5   7       12.55        7.13      6.73 o 
  -1   5   7       24.41       18.55      9.76 o 
   0   5   7        4.19        2.24      6.51 o 
   1   5   7        0.78        0.70      6.28 o 
   2   5   7       15.94       15.14      7.51 o 
   3   5   7        0.61       -1.09      7.02 o 
   4   5   7        1.31       -0.71      6.02 o 
   5   5   7        0.40       -5.35      5.27 o 
   6   5   7        5.84       -0.34      5.01 o 
   7   5   7        0.33       -0.47      4.20 o 
   8   5   7        0.63        3.35      5.63 o 
  -6   6   7        1.39       29.98     22.57 o 
  -5   6   7        0.43        4.49     17.41 o 
  -4   6   7        5.96       24.02     17.42 o 
  -3   6   7        0.00       -1.50     12.24 o 
  -2   6   7       11.98       11.10     13.43 o 
  -1   6   7       12.52       10.21     13.16 o 
   0   6   7        0.32        6.63     12.04 o 
   1   6   7        2.92       -2.11      7.56 o 
   2   6   7       25.76       38.73     11.79 o 
   3   6   7       29.89       26.34      9.37 o 
   4   6   7       14.59        9.45      7.57 o 
 -16   0   8        0.24       -0.26      8.69 o 
 -15   0   8        2.38       -1.10      6.92 o 
 -14   0   8        2.79       -2.02      5.96 o 
 -13   0   8        2.81       -6.97      5.43 o 
 -12   0   8        8.98       13.22      6.93 o 
 -11   0   8        1.17       -0.84      5.27 o 
 -10   0   8      107.41      107.17     11.67 o 
  -9   0   8      417.46      379.49     19.36 o 
  -8   0   8      197.75      194.09     13.76 o 
  -7   0   8       10.58        8.25      7.63 o 
  -6   0   8       10.38       10.57      7.77 o 
  -5   0   8       33.48       44.41      9.79 o 
  -4   0   8      599.96      571.11     20.31 o 
  -3   0   8      285.43      258.86     13.73 o 
  -2   0   8       64.51       73.64      7.64 o 
  -1   0   8       69.44       68.28      7.16 o 
   0   0   8      315.02      325.47     10.35 o 
   1   0   8       75.39       95.23     10.22 o 
   2   0   8      610.17      616.61     14.66 o 
   3   0   8      900.98      886.75     18.29 o 
   4   0   8       10.15        8.43      4.61 o 
   5   0   8       53.95       50.37      7.16 o 
   6   0   8       97.02      119.29     10.13 o 
   7   0   8        0.56       -5.88      3.92 o 
   8   0   8       42.75       42.62     20.32 o 
   9   0   8       25.15       24.54      7.71 o 
  10   0   8       10.61       19.98     11.05 o 
  11   0   8       17.91        7.68     10.22 o 
  12   0   8       12.15        3.52     10.52 o 
 -16   1   8        0.03        0.29      6.88 o 
 -15   1   8        0.04       -5.08      5.38 o 
 -14   1   8       12.86        8.18      5.92 o 
 -13   1   8        1.30       -2.89      4.94 o 
 -12   1   8        0.76       -3.46      4.47 o 
 -11   1   8        4.92        8.64      5.12 o 
 -10   1   8       63.01       61.61      7.39 o 
  -9   1   8        7.65       19.43      5.16 o 
  -8   1   8      134.74      113.46      6.43 o 
  -7   1   8        1.99       -0.71      4.90 o 
  -6   1   8       26.68       30.36      6.65 o 
  -5   1   8       41.88       57.39     12.59 o 
  -4   1   8      208.51      207.43      9.08 o 
  -3   1   8     3631.93     3559.84     61.01 o 
  -2   1   8     1404.09     1382.19     17.53 o 
  -1   1   8      355.89      356.29      7.30 o 
   0   1   8      162.84      159.64      4.96 o 
   1   1   8        8.53        9.73      2.92 o 
   2   1   8       29.47       44.32      4.39 o 
   3   1   8      330.93      354.47      7.87 o 
   4   1   8       28.15       38.20      5.95 o 
   5   1   8       78.36       86.06      5.42 o 
   6   1   8        0.32       -0.98      3.03 o 
   7   1   8       61.17       88.71      9.00 o 
   8   1   8        0.17        0.33      4.56 o 
   9   1   8       21.23       37.80      7.23 o 
  10   1   8        0.99       -6.84      4.56 o 
  11   1   8        0.29       -6.57      5.14 o 
  12   1   8        0.00       -4.38      5.57 o 
 -15   2   8       35.81       39.11     10.41 o 
 -14   2   8       25.82       27.99      8.85 o 
 -13   2   8       28.20       31.25     17.06 o 
 -12   2   8        0.74       -6.23      4.24 o 
 -11   2   8        4.16        5.40      4.76 o 
 -10   2   8       46.17       63.20      7.33 o 
  -9   2   8       57.00       70.06      7.61 o 
  -8   2   8        1.69        4.81      3.96 o 
  -7   2   8       19.28       13.05      5.20 o 
  -6   2   8        4.10        0.77      4.81 o 
  -5   2   8       46.75       48.71      7.42 o 
  -4   2   8      237.59      215.08      9.47 o 
  -3   2   8      399.30      388.38     12.19 o 
  -2   2   8       61.07       65.35      6.63 o 
  -1   2   8       17.18       17.72      7.33 o 
   0   2   8       29.19       37.99      6.04 o 
   1   2   8        4.28        2.74      3.52 o 
   2   2   8       18.01       23.27      4.87 o 
   3   2   8      128.94      140.94      6.50 o 
   4   2   8        2.37        3.31      5.69 o 
   5   2   8       11.06       17.27      6.72 o 
   6   2   8       23.31       17.40      6.94 o 
   7   2   8      112.91      129.19     13.33 o 
   8   2   8        0.96        3.80      6.66 o 
   9   2   8        3.68       -0.81      5.83 o 
  10   2   8       37.26       25.97     17.18 o 
  11   2   8        1.19       -2.95      6.36 o 
  12   2   8        1.75       -8.50      6.72 o 
 -14   3   8        0.07      -12.36      9.95 o 
 -13   3   8        1.35        0.24      9.46 o 
 -12   3   8        0.03       -2.47      9.57 o 
 -11   3   8        0.03       -1.45      9.07 o 
 -10   3   8        5.14       13.02     10.36 o 
  -9   3   8        6.89        3.88      5.95 o 
  -8   3   8       46.34       77.74     10.10 o 
  -7   3   8       99.15      115.17     11.35 o 
  -6   3   8       11.78       11.06      6.48 o 
  -5   3   8       13.27       19.73      6.25 o 
  -4   3   8        9.03        2.28      4.66 o 
  -3   3   8        2.67        3.87      4.64 o 
  -2   3   8        5.65        0.86      3.90 o 
  -1   3   8       10.06        9.14      4.57 o 
   0   3   8        0.65       -3.87      3.51 o 
   1   3   8        9.20        3.06      5.52 o 
   2   3   8        1.40       -2.44      5.27 o 
   3   3   8      141.06      135.34      9.89 o 
   4   3   8      213.82      220.23     14.60 o 
   5   3   8        4.51        1.17      5.56 o 
   6   3   8        4.81        3.35      5.78 o 
   7   3   8        1.61       -4.14      4.82 o 
   8   3   8        3.98        0.99      4.79 o 
   9   3   8        8.42        2.31      5.51 o 
  10   3   8        5.10       -1.45      4.66 o 
  11   3   8        1.27       -1.30      5.03 o 
 -13   4   8        0.01       -3.64     11.57 o 
 -12   4   8        5.20        0.78     11.86 o 
 -11   4   8        0.53      -13.52      9.01 o 
 -10   4   8       17.36       37.16     13.90 o 
  -9   4   8       24.34       10.14     11.36 o 
  -8   4   8      105.18      124.02     18.29 o 
  -7   4   8       39.94       29.27     11.60 o 
  -6   4   8       12.27       14.82      6.25 o 
  -5   4   8        0.84       -0.17      5.45 o 
  -4   4   8        7.42        3.72      5.69 o 
  -3   4   8        0.03        1.03      4.50 o 
  -2   4   8        2.39       -3.35      5.71 o 
  -1   4   8        3.72       -3.63      8.06 o 
   0   4   8       12.49       -0.24      5.84 o 
   1   4   8        0.16       -1.95      5.67 o 
   2   4   8       32.44       28.83      8.57 o 
   3   4   8       47.26       34.31      9.92 o 
   4   4   8        0.06        0.86      5.74 o 
   5   4   8        5.23       -1.61      5.21 o 
   6   4   8        0.04        0.10      4.63 o 
   7   4   8       15.00        4.99     10.80 o 
   8   4   8        0.20       -5.60      4.54 o 
   9   4   8        0.92       -0.60      4.29 o 
 -11   5   8        0.10        0.31     14.38 o 
 -10   5   8        0.21      -15.11     11.55 o 
  -9   5   8        0.50       -8.76     10.24 o 
  -8   5   8        6.00       -4.18     11.55 o 
  -7   5   8        0.60       -5.44      9.36 o 
  -6   5   8        0.03       -9.89      7.43 o 
  -4   5   8        1.05       -2.02     12.12 o 
  -3   5   8        2.39        5.77      6.66 o 
  -2   5   8        5.88       -0.45      6.66 o 
  -1   5   8        0.81       -3.56      6.14 o 
   0   5   8        3.62        3.74      7.10 o 
   1   5   8        0.00       -3.06      6.36 o 
   2   5   8       20.74       19.82      9.46 o 
   3   5   8       15.06        3.58      9.45 o 
   4   5   8        1.18       -5.96      5.47 o 
   5   5   8        0.95       -5.11      4.35 o 
   6   5   8        0.02       -0.64      4.00 o 
   7   5   8        3.31        0.17      4.57 o 
  -6   6   8        1.32       -1.36     19.70 o 
  -5   6   8        1.47      -12.55     14.14 o 
  -4   6   8        2.04        5.08     14.63 o 
  -3   6   8        4.16        1.02     13.49 o 
  -2   6   8        3.30        0.05     13.02 o 
  -1   6   8        8.67        4.40     12.61 o 
   0   6   8        0.17       -2.61      8.02 o 
   1   6   8        8.26        4.47      8.25 o 
   2   6   8        7.80        9.36      8.90 o 
   3   6   8        3.06       -2.66      7.02 o 
 -16   1   9        9.01        0.67      7.96 o 
 -15   1   9       11.10        6.67      6.31 o 
 -14   1   9        8.62       -1.87      5.25 o 
 -13   1   9        0.11       -3.91      4.91 o 
 -12   1   9        4.63        1.44      5.22 o 
 -11   1   9        8.10       15.33      5.51 o 
 -10   1   9        0.04       -2.88      6.14 o 
  -9   1   9      119.26      116.35     11.74 o 
  -8   1   9       55.98       80.42     16.82 o 
  -7   1   9        8.96        3.26      5.80 o 
  -6   1   9        1.23        0.76      4.82 o 
  -5   1   9      131.72      120.45      9.62 o 
  -4   1   9       11.19       19.13      5.88 o 
  -3   1   9      151.34      151.53      8.29 o 
  -2   1   9        6.54        7.25      2.96 o 
  -1   1   9       12.60       15.07      3.33 o 
   0   1   9        2.95       -0.38      2.61 o 
   1   1   9       12.23       11.14      3.31 o 
   2   1   9        0.00       -3.86      2.57 o 
   3   1   9        9.77        9.65      3.45 o 
   4   1   9        1.16       -0.86      2.87 o 
   5   1   9       15.90        9.52      3.70 o 
   6   1   9       63.54       86.52      9.06 o 
   7   1   9       20.25       25.32      5.95 o 
   8   1   9       60.24       93.99      9.29 o 
   9   1   9       11.89       11.23      5.79 o 
  10   1   9        1.34        0.16      6.33 o 
  11   1   9        0.42        1.91      7.24 o 
 -15   2   9        9.17       -0.22     11.88 o 
 -14   2   9       16.24       16.13     13.00 o 
 -13   2   9       12.79        9.23      7.76 o 
 -12   2   9        6.39        0.61      6.70 o 
 -11   2   9        0.06       -4.12      6.12 o 
 -10   2   9       72.79       89.83     11.15 o 
  -9   2   9        2.88       -2.63      6.03 o 
  -8   2   9       42.94       42.68      8.37 o 
  -7   2   9       14.74       13.94      6.83 o 
  -6   2   9       35.00       35.62      7.73 o 
  -5   2   9        4.19        4.53      5.09 o 
  -4   2   9       32.71       43.82      7.59 o 
  -3   2   9       25.31       25.05      6.33 o 
  -2   2   9      238.21      226.31     13.78 o 
  -1   2   9        2.07        0.98      4.18 o 
   0   2   9       75.84       87.86     12.63 o 
   1   2   9        6.91        6.22      4.72 o 
   2   2   9       86.76       95.59      6.96 o 
   3   2   9        0.13       -0.95      3.89 o 
   4   2   9       48.70       54.41      9.13 o 
   5   2   9       15.23       13.48      6.67 o 
   6   2   9       12.54       11.77      6.67 o 
   7   2   9        5.46       -0.69      5.64 o 
   8   2   9       61.50       44.09     25.44 o 
   9   2   9        9.38        2.19      6.20 o 
  10   2   9        2.40        2.67      6.10 o 
  11   2   9        2.19       -3.09      5.99 o 
 -14   3   9        5.21        3.13     11.47 o 
 -13   3   9        2.16       -5.68      9.79 o 
 -12   3   9        0.04       -2.95     10.05 o 
 -11   3   9        1.05       -7.67      9.24 o 
 -10   3   9        3.17       -0.09      6.22 o 
  -9   3   9        3.58        2.12      6.05 o 
  -8   3   9       69.42       80.35     10.42 o 
  -7   3   9       56.42       46.51      9.01 o 
  -6   3   9        3.88        1.33      5.44 o 
  -5   3   9      125.22      121.99      8.51 o 
  -4   3   9       10.54        1.61      7.60 o 
  -3   3   9        7.41        5.62      4.45 o 
  -2   3   9        0.46       -4.48      3.90 o 
  -1   3   9        0.96       -3.98      3.91 o 
   0   3   9        0.23       -4.92      3.88 o 
   1   3   9        5.28       -0.83      5.67 o 
   2   3   9      296.20      281.22     23.69 o 
   3   3   9      416.32      436.37     17.27 o 
   4   3   9       85.92       79.29     26.50 o 
   5   3   9        2.15       -2.50      5.40 o 
   6   3   9        8.86        1.77      5.23 o 
   7   3   9       19.07        4.30      5.85 o 
   8   3   9       25.03       10.89     14.67 o 
   9   3   9       12.39        5.36      5.13 o 
  10   3   9        4.88       -2.59      4.99 o 
 -12   4   9        0.01      -11.66      9.65 o 
 -11   4   9        0.53       14.52     12.21 o 
 -10   4   9        2.97       -6.70      9.32 o 
  -9   4   9        0.00        1.93     10.12 o 
  -8   4   9        0.12      -10.39      6.93 o 
  -7   4   9       42.86       52.46      9.32 o 
  -6   4   9        0.00       -4.51      5.30 o 
  -5   4   9        0.00       -7.16      5.52 o 
  -4   4   9       62.21       65.16      8.15 o 
  -3   4   9       57.61       67.54      8.18 o 
  -2   4   9        0.36       -4.73      5.41 o 
  -1   4   9        0.39       -3.74      5.66 o 
   0   4   9        9.11       12.44      7.29 o 
   1   4   9        6.99       -1.57      5.79 o 
   2   4   9        4.85        4.91      6.33 o 
   3   4   9       10.27        0.55      5.66 o 
   4   4   9        5.11       -0.25      5.19 o 
   5   4   9        5.06        2.43      4.66 o 
   6   4   9        0.01        0.40      4.14 o 
   7   4   9        0.21       -1.02      4.49 o 
   8   4   9        6.38       -1.02      4.27 o 
 -10   5   9        0.03      -12.04     11.12 o 
  -9   5   9        2.75      -11.76     10.38 o 
  -8   5   9        0.32       -8.10     10.88 o 
  -7   5   9        0.06      -13.21      8.81 o 
  -6   5   9        0.22        3.14     10.38 o 
  -5   5   9       14.25       -0.29     13.40 o 
  -4   5   9       10.48       12.77      7.85 o 
  -3   5   9        0.01       -4.15      6.82 o 
  -2   5   9       10.27       -1.97      6.26 o 
  -1   5   9        0.24       -4.66      6.33 o 
   0   5   9        0.80        2.09      6.92 o 
   1   5   9        0.01        0.35      7.07 o 
   2   5   9        0.91       -3.74      5.71 o 
   3   5   9       22.74       11.62     18.28 o 
   4   5   9        3.09        3.63      5.61 o 
   5   5   9        0.38       -2.43      4.18 o 
   6   5   9        1.40        1.24      5.36 o 
  -5   6   9        0.62      -10.67     15.82 o 
  -4   6   9        1.47      -19.29     13.61 o 
  -3   6   9        0.32       -7.98     11.67 o 
  -2   6   9        0.07      -14.95     11.10 o 
  -1   6   9        0.16       -8.08     10.83 o 
   0   6   9        2.08       -3.74      8.01 o 
   1   6   9        1.16       -4.77      7.76 o 
 -15   0  10        2.14      -12.23      9.55 o 
 -14   0  10        9.59       13.78     12.05 o 
 -13   0  10        2.11       -1.47     10.27 o 
 -12   0  10       26.23       20.05     12.54 o 
 -11   0  10        2.61        9.98     10.74 o 
 -10   0  10       92.78      132.65     18.86 o 
  -9   0  10      173.89      166.76     14.76 o 
  -8   0  10       15.00        8.82      9.77 o 
  -7   0  10        0.05        1.19      9.15 o 
  -6   0  10        0.06        0.26      7.65 o 
  -5   0  10       46.74       41.20     11.47 o 
  -4   0  10       83.82      118.53     15.01 o 
  -3   0  10      181.63      160.99      8.28 o 
  -2   0  10       90.46      103.11     26.45 o 
  -1   0  10       33.86       46.52     14.38 o 
   0   0  10       36.13       39.64      6.78 o 
   1   0  10      287.54      324.96     11.61 o 
   2   0  10      203.15      199.72      9.35 o 
   3   0  10        0.26       -1.46      4.31 o 
   4   0  10       85.37      107.78     18.85 o 
   5   0  10        7.20        6.50      5.25 o 
   6   0  10        0.77       -2.89      5.36 o 
   7   0  10        0.61       -0.01      5.88 o 
   8   0  10        0.31        0.81      5.97 o 
   9   0  10        2.09        0.85      8.34 o 
  10   0  10        9.80        6.11      9.57 o 
  11   0  10        1.15        0.66     10.19 o 
 -15   1  10       11.20        7.14      6.57 o 
 -14   1  10       40.30       39.52      8.25 o 
 -13   1  10        3.12       -4.15      7.03 o 
 -12   1  10        0.04       -3.02      6.22 o 
 -11   1  10       16.84       15.13      7.57 o 
 -10   1  10        3.36       -0.16      6.49 o 
  -9   1  10        0.32       -0.99      6.18 o 
  -8   1  10        0.15       -5.16      7.81 o 
  -7   1  10       34.28       45.25      8.63 o 
  -6   1  10       22.59       23.98      6.76 o 
  -5   1  10       30.47       37.49     13.33 o 
  -4   1  10        6.19        6.35      7.00 o 
  -3   1  10       12.59       12.65      3.49 o 
  -2   1  10      134.48      125.97      6.52 o 
  -1   1  10       33.22       38.44      6.00 o 
   0   1  10      186.70      171.88      7.60 o 
   1   1  10        0.15       -2.72      3.72 o 
   2   1  10        0.37       -5.29      3.53 o 
   3   1  10        9.02       12.93      4.95 o 
   4   1  10       40.63       45.09      6.51 o 
   5   1  10        0.42       -4.66      4.03 o 
   6   1  10       25.84       25.01      7.88 o 
   7   1  10       14.99       21.38      7.95 o 
   8   1  10       89.19      149.66     14.66 o 
   9   1  10       10.29       10.12      7.50 o 
  10   1  10        0.28        5.86      7.40 o 
  11   1  10        0.61       -2.96      7.39 o 
 -15   2  10        6.92       -0.45     12.21 o 
 -14   2  10        2.23       -5.30     10.79 o 
 -13   2  10        0.14       -6.63      6.47 o 
 -12   2  10        1.05        3.08      7.07 o 
 -11   2  10        4.27       -5.07      6.19 o 
 -10   2  10       18.38       30.53      8.59 o 
  -9   2  10       78.47       95.47     11.48 o 
  -8   2  10       64.35       73.77     13.81 o 
  -7   2  10       88.89       98.15     11.18 o 
  -6   2  10       71.23       68.11      9.77 o 
  -5   2  10        7.37       14.78      6.41 o 
  -4   2  10      294.22      274.82     11.70 o 
  -3   2  10      162.02      152.34      9.94 o 
  -2   2  10      112.96      107.31      8.95 o 
  -1   2  10        8.95        7.27      4.70 o 
   0   2  10        0.15       -0.86      3.75 o 
   1   2  10        3.34        4.37      5.17 o 
   2   2  10       29.26       30.90      5.81 o 
   3   2  10       65.69       82.22     23.97 o 
   4   2  10        2.78       -4.46      5.23 o 
   5   2  10       31.51       32.69      8.13 o 
   6   2  10        4.38        4.72      8.21 o 
   7   2  10       17.66       11.22     11.26 o 
   8   2  10        0.21       -2.66      5.71 o 
   9   2  10       17.18        5.95      6.42 o 
  10   2  10        1.10        1.39      6.11 o 
 -14   3  10        0.89       -9.31     10.74 o 
 -13   3  10        0.39       -1.09     11.36 o 
 -12   3  10        0.01      -10.46      9.65 o 
 -11   3  10        5.53       -7.27      9.14 o 
 -10   3  10        3.29        0.19      6.38 o 
  -9   3  10      107.82      141.17     14.99 o 
  -8   3  10        2.91        9.95      6.89 o 
  -7   3  10       14.25        2.82      5.71 o 
  -6   3  10        0.33        1.13      5.70 o 
  -5   3  10       49.58       55.64      9.07 o 
  -4   3  10        5.74        8.36      6.00 o 
  -3   3  10       48.08       67.53     11.84 o 
  -2   3  10       14.80        5.67      5.05 o 
  -1   3  10        6.66        3.08      4.68 o 
   0   3  10       15.97       18.62      7.42 o 
   1   3  10        2.96       -1.06      5.82 o 
   2   3  10        8.45       12.10      7.19 o 
   3   3  10        1.52        1.00      5.92 o 
   4   3  10        6.04        8.83      6.11 o 
   5   3  10        5.26       -1.06      5.37 o 
   6   3  10        2.77       -3.00      4.26 o 
   7   3  10       39.81       10.74     20.88 o 
   8   3  10        1.64        1.33      4.61 o 
   9   3  10        0.48       -4.76      5.01 o 
 -12   4  10        0.00       -6.55     11.83 o 
 -11   4  10        1.27        1.86     11.14 o 
 -10   4  10        4.68       -7.05      9.76 o 
  -9   4  10       13.40        4.59     11.03 o 
  -8   4  10        6.76       -3.90     10.26 o 
  -7   4  10        9.69       10.15      6.95 o 
  -6   4  10        5.71        0.79     13.43 o 
  -5   4  10        3.71        4.40      9.21 o 
  -4   4  10        1.48       -5.64      4.74 o 
  -3   4  10        0.36       -7.86      5.24 o 
  -2   4  10        0.00       -7.63      6.05 o 
  -1   4  10        1.15       -2.01      6.15 o 
   0   4  10        0.28       -2.73      6.35 o 
   1   4  10       23.68       17.29      7.40 o 
   2   4  10       57.34       37.00     21.22 o 
   3   4  10        6.72       -3.40      4.79 o 
   4   4  10        4.97        3.36      4.90 o 
   5   4  10        1.40       -5.32      4.01 o 
   6   4  10        0.02       -5.03      3.94 o 
   7   4  10        0.02        1.27      4.08 o 
  -9   5  10        0.15      -14.79      9.86 o 
  -8   5  10        3.23       -6.44     11.60 o 
  -7   5  10        0.01      -14.12      9.74 o 
  -5   5  10        9.16       22.64     17.39 o 
  -4   5  10       44.60       32.89     10.43 o 
  -3   5  10       20.63       13.93      8.20 o 
  -2   5  10       23.43       12.98      8.20 o 
  -1   5  10        0.45        3.00      7.69 o 
   0   5  10        0.04       -2.88      6.61 o 
   1   5  10        0.51       -0.21      7.05 o 
   2   5  10       12.82        4.89      6.75 o 
   3   5  10        4.95       -4.99      4.95 o 
   4   5  10        1.66       -1.99      4.06 o 
 -15   1  11        2.81       -8.41     11.82 o 
 -14   1  11        2.33       -5.97     10.21 o 
 -13   1  11        0.55       -4.64      6.98 o 
 -12   1  11        4.82        0.79      7.53 o 
 -11   1  11        0.71       -3.59      6.42 o 
 -10   1  11        2.75       -1.71      6.79 o 
  -9   1  11        2.16       -2.05      6.34 o 
  -8   1  11        1.25       -2.81      6.06 o 
  -7   1  11        8.87        8.20      6.84 o 
  -6   1  11        0.13       -0.73      5.80 o 
  -5   1  11       73.91      102.25     11.00 o 
  -4   1  11      126.80      125.09     11.64 o 
  -3   1  11        2.11        0.31      4.00 o 
  -2   1  11       41.93       43.50      6.37 o 
  -1   1  11       36.08       46.08      6.68 o 
   0   1  11        0.03       -2.17      3.98 o 
   1   1  11      118.04      105.91      6.89 o 
   2   1  11       42.84       42.97     11.93 o 
   3   1  11        0.03       -5.33      3.96 o 
   4   1  11        0.78       -3.59      4.04 o 
   5   1  11        0.76       -3.26      4.54 o 
   6   1  11        0.62        4.46      6.61 o 
   7   1  11        4.38        9.91      7.71 o 
   8   1  11        2.81        5.37      7.83 o 
   9   1  11        0.26       -2.26      6.42 o 
  10   1  11        0.01       -9.29      7.44 o 
 -14   2  11        0.28       -5.39     10.96 o 
 -13   2  11        0.15       -9.10      6.49 o 
 -12   2  11        0.06       -8.24      6.31 o 
 -11   2  11        1.72       -5.59      6.03 o 
 -10   2  11        6.11       12.94      7.22 o 
  -9   2  11       60.16       61.56     10.30 o 
  -8   2  11       31.03       42.22      9.18 o 
  -7   2  11       11.34        9.34      6.90 o 
  -6   2  11        4.16        3.61      6.17 o 
  -5   2  11       46.72       48.93      9.03 o 
  -4   2  11      569.16      528.67     42.65 o 
  -3   2  11       98.93      122.80      9.88 o 
  -2   2  11        0.51       -6.25      4.17 o 
  -1   2  11        0.67       -6.04      4.02 o 
   0   2  11        8.31        2.19      8.39 o 
   1   2  11       13.11       12.33      5.25 o 
   2   2  11       15.66        9.79      5.05 o 
   3   2  11       14.34        6.30      5.85 o 
   4   2  11       15.25       14.57      7.48 o 
   5   2  11        0.07        0.98      5.52 o 
   6   2  11       15.96        6.59      5.80 o 
   7   2  11        6.42       -2.83      5.78 o 
   8   2  11       18.96       16.97      7.05 o 
   9   2  11        0.00       -1.97      6.25 o 
 -13   3  11        0.03       -7.41     11.74 o 
 -12   3  11        3.17        3.00     11.19 o 
 -11   3  11       23.56       16.97      8.38 o 
 -10   3  11       60.43       69.39     11.10 o 
  -9   3  11      156.10      137.76     16.84 o 
  -8   3  11       39.29       40.04      9.16 o 
  -7   3  11        1.81        1.57      6.38 o 
  -6   3  11        8.92        1.18      7.07 o 
  -5   3  11        3.65        0.70      5.75 o 
  -4   3  11      107.09      123.38     10.46 o 
  -3   3  11       45.45       56.48      7.90 o 
  -2   3  11        0.85       -3.82      4.65 o 
  -1   3  11        3.74        0.85      4.40 o 
   0   3  11        1.85       -1.97      5.55 o 
   1   3  11       12.12        2.90      5.59 o 
   2   3  11        0.08       -0.98      5.26 o 
   3   3  11        7.26        1.13      5.78 o 
   4   3  11        2.00       -1.37      4.63 o 
   5   3  11        1.34       -1.81      4.43 o 
   6   3  11        0.11        1.91      4.39 o 
   7   3  11        2.33        2.06      4.25 o 
   8   3  11        1.94       -1.81      4.57 o 
 -11   4  11        0.01       -1.02     10.59 o 
 -10   4  11        3.55      -10.96      9.58 o 
  -9   4  11        8.51        6.54     11.03 o 
  -8   4  11        2.87        1.55      7.15 o 
  -7   4  11       12.47        0.95      6.73 o 
  -6   4  11        0.00        5.01      6.36 o 
  -5   4  11        8.02        8.99      5.73 o 
  -4   4  11       28.24       26.99      7.69 o 
  -3   4  11        4.51        1.09      6.31 o 
  -2   4  11        0.40        0.16      6.53 o 
  -1   4  11        3.00        0.78      5.66 o 
   0   4  11        2.13       -2.99      5.44 o 
   1   4  11        0.43       -3.46      4.43 o 
   2   4  11        2.95       -1.18      4.63 o 
   3   4  11        5.94       -2.32      4.78 o 
   4   4  11        8.65       -2.22      5.35 o 
   5   4  11        2.61       -0.76      4.12 o 
   6   4  11        2.93       -2.14      4.21 o 
  -8   5  11        0.91      -13.14     10.34 o 
  -6   5  11        0.54       -2.19     14.95 o 
  -5   5  11        0.80        5.53      8.38 o 
  -4   5  11        4.59        1.06      8.08 o 
  -3   5  11        5.56       -0.39      9.58 o 
  -2   5  11        3.77       -0.34      7.16 o 
  -1   5  11        0.51       -3.23      6.98 o 
   0   5  11        3.90        1.06      6.80 o 
   1   5  11        0.88       -5.14      6.12 o 
   2   5  11        3.56       -0.49      9.95 o 
   3   5  11        2.52       -1.94      4.04 o 
 -14   0  12        0.09      -14.61      9.74 o 
 -13   0  12        7.15       -2.16     10.55 o 
 -12   0  12        0.59      -11.98      9.96 o 
 -11   0  12       18.50       23.87     12.86 o 
 -10   0  12       52.58       71.23     16.09 o 
  -9   0  12       86.70       76.17     16.49 o 
  -8   0  12       13.81        5.54     10.36 o 
  -7   0  12        1.18       -9.96      8.25 o 
  -6   0  12       11.95        2.05      9.50 o 
  -5   0  12       38.88       52.30     13.30 o 
  -4   0  12      334.71      323.08     12.63 o 
  -3   0  12      149.86      151.81      8.96 o 
  -2   0  12        0.71       -5.50      4.51 o 
  -1   0  12        2.34        0.24      5.31 o 
   0   0  12       32.61       26.44      8.34 o 
   1   0  12      228.44      215.94     16.18 o 
   2   0  12       48.21       82.01     16.06 o 
   3   0  12       13.19       21.53     10.17 o 
   4   0  12        8.18       19.67     11.00 o 
   5   0  12        3.19       -0.83      8.89 o 
   6   0  12        9.79       12.31     12.17 o 
   7   0  12       47.30       73.92     16.34 o 
 -14   1  12        0.95      -11.18      7.46 o 
 -13   1  12        0.76       -4.34      7.37 o 
 -12   1  12        0.81       -3.80      7.09 o 
 -11   1  12       36.39       38.81      9.95 o 
 -10   1  12        3.86       -2.73      6.97 o 
  -9   1  12        2.84       -2.57      6.61 o 
  -8   1  12        2.22        8.65      7.01 o 
  -7   1  12        0.63       -6.25      6.21 o 
  -6   1  12        0.85       -0.65      6.43 o 
  -5   1  12      130.84      152.86     13.65 o 
  -4   1  12       94.06      144.67     10.66 o 
  -3   1  12       73.99       79.47      8.52 o 
  -2   1  12        3.16       -1.12      4.36 o 
  -1   1  12        6.74        2.44      4.71 o 
   0   1  12        1.30       -3.71      4.44 o 
   1   1  12       38.59       53.46      7.38 o 
   2   1  12       20.07       20.36      6.68 o 
   3   1  12        0.22       -6.21      4.14 o 
   4   1  12       20.35       28.01      6.60 o 
   5   1  12        2.81       -0.97      5.93 o 
   6   1  12        1.40       -8.35      5.57 o 
   7   1  12        1.05        3.33      7.00 o 
   8   1  12        0.14       -5.97      7.25 o 
   9   1  12        3.37        6.38      7.51 o 
 -14   2  12        0.19      -10.76      7.17 o 
 -13   2  12        1.15       -3.16      7.46 o 
 -12   2  12        0.32       -0.46      6.73 o 
 -11   2  12        4.58        3.67      6.94 o 
 -10   2  12        0.99       -8.53      6.19 o 
  -9   2  12       10.48        8.28      9.43 o 
  -8   2  12        3.35       -2.49      6.44 o 
  -7   2  12       11.69       12.44      7.35 o 
  -6   2  12        0.02       -7.45     10.64 o 
  -5   2  12       30.41       38.05      8.54 o 
  -4   2  12      228.18      224.65      9.84 o 
  -3   2  12        2.73       -0.40      5.01 o 
  -2   2  12       16.69       12.04      6.64 o 
  -1   2  12        0.38       -4.14      4.53 o 
   0   2  12        0.04       -6.68      4.71 o 
   1   2  12       95.99      101.55      9.27 o 
   2   2  12       67.02       67.05     33.73 o 
   3   2  12       18.27       18.58     15.07 o 
   4   2  12        0.25       -5.86      4.76 o 
   5   2  12        0.20       -5.30      5.37 o 
   6   2  12        7.87        6.78      5.96 o 
   7   2  12       10.73        7.15      7.15 o 
   8   2  12        0.23       -1.64      4.83 o 
 -12   3  12        0.00      -15.10     10.07 o 
 -11   3  12        1.05       -4.42      6.41 o 
 -10   3  12        0.54        0.04      7.16 o 
  -9   3  12        3.46       10.11      9.01 o 
  -8   3  12        2.54        1.62      7.08 o 
  -7   3  12       38.00       50.04     12.80 o 
  -6   3  12       32.45       42.00      9.40 o 
  -5   3  12        2.94        4.71      5.59 o 
  -4   3  12       39.00       42.86      7.69 o 
  -3   3  12       10.28        7.59      5.43 o 
  -2   3  12        1.21        0.90      4.32 o 
  -1   3  12        0.48       -5.19      4.57 o 
   0   3  12        2.24       -4.98      4.60 o 
   1   3  12       16.81        4.37      7.21 o 
   2   3  12       26.92       12.30      7.61 o 
   3   3  12       21.70        9.92      8.50 o 
   4   3  12        0.49        1.85      4.88 o 
   5   3  12        6.67       -0.60      4.39 o 
   6   3  12        0.76       -2.39      4.35 o 
   7   3  12        0.90       -2.21      4.99 o 
 -10   4  12        8.18       -6.91      9.74 o 
  -9   4  12        4.24      -10.96     10.01 o 
  -8   4  12        1.23       -8.13      6.07 o 
  -7   4  12        1.84        3.03     10.50 o 
  -6   4  12        4.24       -2.76      5.73 o 
  -5   4  12        9.44        8.14      5.90 o 
  -4   4  12        1.24       -3.70      6.48 o 
  -3   4  12        2.14        1.08      6.45 o 
  -2   4  12        5.22        2.59      5.67 o 
  -1   4  12        4.89       -5.11      4.73 o 
   0   4  12        7.31        4.87      6.30 o 
   1   4  12        7.40        2.66      4.83 o 
   2   4  12       10.93       -0.79      4.42 o 
   3   4  12        1.66        0.96      4.39 o 
   4   4  12        0.09        0.71      4.83 o 
   5   4  12        0.18       -4.41      4.71 o 
  -6   5  12        0.28       31.86     19.55 o 
  -5   5  12        2.73       11.09      9.70 o 
  -4   5  12        1.29        3.52      8.22 o 
  -3   5  12        4.16        5.39      8.17 o 
  -2   5  12        1.83       -2.92      7.34 o 
  -1   5  12        0.05       -0.97      5.90 o 
   0   5  12        1.29       -2.61      5.61 o 
 -13   1  13        0.19        1.48      8.53 o 
 -12   1  13        1.07       -2.19      7.44 o 
 -11   1  13        3.12        5.79      9.90 o 
 -10   1  13        2.49        1.39      7.29 o 
  -9   1  13        0.52       -1.85      6.53 o 
  -8   1  13        0.19       -5.01      6.53 o 
  -7   1  13        3.62        8.40      7.40 o 
  -6   1  13        1.78       -0.36      6.57 o 
  -5   1  13        5.64        3.83      6.42 o 
  -4   1  13      115.02      146.29     16.45 o 
  -3   1  13        0.06        2.00      4.97 o 
  -2   1  13        0.03       -4.03      4.45 o 
  -1   1  13        1.78        2.87      4.74 o 
   0   1  13        5.97        6.88      5.25 o 
   1   1  13       35.66       45.11      7.08 o 
   2   1  13        5.90        7.08      5.10 o 
   3   1  13        0.45       -5.81      4.46 o 
   4   1  13        0.23       -6.54      4.53 o 
   5   1  13        1.36       -2.23      6.23 o 
   6   1  13        0.91       -4.09      6.28 o 
   7   1  13        2.11        0.97      7.43 o 
 -13   2  13        0.00       -5.12      7.53 o 
 -12   2  13        0.27       -7.59      7.51 o 
 -11   2  13       16.71       13.48      8.40 o 
 -10   2  13       28.09       45.13     12.73 o 
  -9   2  13       13.45       11.53      7.52 o 
  -8   2  13        0.43       -4.90      6.53 o 
  -7   2  13        0.34       -3.56      6.07 o 
  -6   2  13        1.44       -2.33      6.11 o 
  -5   2  13       11.23       13.15      6.28 o 
  -4   2  13        0.00       -5.63      4.67 o 
  -3   2  13        0.07       -3.53      4.61 o 
  -2   2  13       16.76       18.91      6.21 o 
  -1   2  13       26.76       25.34      6.57 o 
   0   2  13       12.01        7.67      8.08 o 
   1   2  13       82.51      130.02     38.21 o 
   2   2  13       18.54       11.92      9.51 o 
   3   2  13       14.83        6.43      5.08 o 
   4   2  13        3.10       -0.69      4.38 o 
   5   2  13        1.52       -1.18      4.84 o 
   6   2  13       12.60        6.86      9.65 o 
   7   2  13       15.39        0.43      7.82 o 
 -11   3  13        0.19       -0.83      7.06 o 
 -10   3  13        0.02       -7.00     12.73 o 
  -9   3  13        0.23        3.70     12.94 o 
  -8   3  13        0.35        2.60      6.89 o 
  -7   3  13        0.45        0.30      6.94 o 
  -6   3  13       27.41       26.56      8.58 o 
  -5   3  13        0.85       -3.24      5.45 o 
  -4   3  13        0.62       -4.00      5.10 o 
  -3   3  13        3.73        0.10      5.37 o 
  -2   3  13        0.98        0.42      3.88 o 
  -1   3  13        1.05       -5.25      5.40 o 
   0   3  13       34.62       19.84     12.25 o 
   1   3  13       56.91       23.52     24.31 o 
   2   3  13       34.00        9.63      9.39 o 
   3   3  13        8.54        2.24      4.20 o 
   4   3  13        1.23       -2.03      4.28 o 
   5   3  13        0.52       -1.57      4.36 o 
  -9   4  13        0.70      -13.99     11.03 o 
  -8   4  13        3.23       -6.93     11.44 o 
  -7   4  13        0.00        2.27      7.57 o 
  -6   4  13        0.00       -2.70      5.95 o 
  -5   4  13        2.10        8.21      7.60 o 
  -4   4  13       17.44        8.58      8.13 o 
  -3   4  13        1.21        1.16      5.40 o 
  -2   4  13        0.05       -0.04      4.76 o 
  -1   4  13        0.02       -1.77      4.54 o 
   0   4  13        0.02       -0.16      4.21 o 
   1   4  13       11.16       -0.12      5.00 o 
   2   4  13        2.29        1.84      4.79 o 
   3   4  13        2.31       -4.73      8.62 o 
 -13   0  14        1.87       -0.97     11.48 o 
 -12   0  14       25.99       27.08     14.47 o 
 -11   0  14        1.52       -8.53     10.33 o 
 -10   0  14       12.95       13.75     12.42 o 
  -9   0  14        0.07       -4.52     10.36 o 
  -8   0  14        2.44      -10.29      8.65 o 
  -7   0  14        0.97        2.66      8.93 o 
  -6   0  14       16.18       13.97     11.10 o 
  -5   0  14       15.71       31.36     12.36 o 
  -4   0  14        1.66       -6.10      8.76 o 
  -3   0  14        0.02       -2.38      9.00 o 
  -2   0  14        2.22        6.82      9.89 o 
  -1   0  14       12.19        7.68     10.40 o 
   0   0  14       37.46       44.54     13.66 o 
   1   0  14       42.58       54.65     14.19 o 
   2   0  14        0.04      -12.35      8.72 o 
   3   0  14        0.39       -3.42     10.05 o 
   4   0  14        2.36       -2.00     10.76 o 
   5   0  14        4.41       -8.60     10.81 o 
   6   0  14        0.80        1.66     12.92 o 
 -13   1  14        0.32       -5.04      8.73 o 
 -12   1  14        3.32       -2.21      8.07 o 
 -11   1  14       16.44       14.10      9.04 o 
 -10   1  14       16.86       19.23     12.04 o 
  -9   1  14       14.51       22.48      9.22 o 
  -8   1  14        0.52       -1.26      6.67 o 
  -7   1  14        1.91       -4.90      5.52 o 
  -6   1  14        2.29        7.14      7.45 o 
  -5   1  14        3.18       -2.61      4.61 o 
  -4   1  14        0.61       -6.30      4.43 o 
  -3   1  14       49.89       71.02      8.73 o 
  -2   1  14        1.38        1.74      5.38 o 
  -1   1  14        7.93       13.25      5.97 o 
   0   1  14        3.79        5.32      5.66 o 
   1   1  14        2.19        6.46      5.45 o 
   2   1  14        2.45       -1.27      5.05 o 
   3   1  14        0.00       -7.70      5.14 o 
   4   1  14        0.22        1.14      7.65 o 
   5   1  14        0.10       -9.86      7.72 o 
   6   1  14        0.60        0.83      9.74 o 
 -12   2  14       14.38       18.26      9.44 o 
 -11   2  14       17.66       18.75      9.01 o 
 -10   2  14       33.61       33.41     10.14 o 
  -9   2  14       10.43        2.12      7.61 o 
  -8   2  14        0.29       -4.23      6.91 o 
  -7   2  14        0.26       -0.92      6.45 o 
  -6   2  14       35.30       29.51      7.40 o 
  -5   2  14        9.29       16.99      8.17 o 
  -4   2  14       55.51       61.54      8.73 o 
  -3   2  14        0.57        5.05      5.66 o 
  -2   2  14        0.43       -1.11      5.07 o 
  -1   2  14        5.54        6.38      4.09 o 
   0   2  14        8.82        6.25      4.19 o 
   1   2  14       16.44        8.24     10.62 o 
   2   2  14        8.40        4.34      5.15 o 
   3   2  14        6.48       -0.56      4.98 o 
   4   2  14        1.69       -3.49      4.45 o 
   5   2  14        0.35       -2.94      5.41 o 
 -10   3  14        4.14        6.01      8.96 o 
  -9   3  14        2.85        3.97      7.64 o 
  -8   3  14        0.17       -6.56      6.83 o 
  -7   3  14        1.56       -3.99      7.00 o 
  -6   3  14        9.65       -2.14      5.61 o 
  -5   3  14       22.23       25.12      7.19 o 
  -4   3  14        1.32       -1.31      6.40 o 
  -3   3  14       11.14        8.53      4.29 o 
  -2   3  14        0.59       -1.02      3.94 o 
  -1   3  14        2.02       -0.01      3.86 o 
   0   3  14        2.05       -0.32      5.06 o 
   1   3  14        0.77       -1.37      3.87 o 
   2   3  14        1.55       -1.70      4.67 o 
   3   3  14        0.22       -1.81      3.86 o 
  -7   4  14        1.71       -2.91      6.27 o 
  -6   4  14        2.79       -6.20      5.88 o 
  -5   4  14       13.44        6.45      6.23 o 
  -4   4  14       27.80       11.58     13.92 o 
  -3   4  14        0.09       -0.63      4.94 o 
  -2   4  14        3.70        0.40      4.33 o 
  -1   4  14        0.34       -0.38      4.37 o 
   0   4  14        0.04       -1.56      3.78 o 
 -11   1  15       10.24       16.67      9.29 o 
 -10   1  15        5.58        4.93      7.84 o 
  -9   1  15        0.69       -0.38      8.22 o 
  -8   1  15        1.11      -10.25      6.93 o 
  -7   1  15        2.46        5.52      7.34 o 
  -6   1  15        0.29        1.90      6.84 o 
  -5   1  15        0.49        1.98      6.71 o 
  -4   1  15        1.72       -3.42      6.73 o 
  -3   1  15        2.48       13.29      8.02 o 
  -2   1  15        7.54        8.40      7.05 o 
  -1   1  15        1.33       -3.67      6.79 o 
   0   1  15       19.03       22.75     15.86 o 
   1   1  15        0.03       -2.06      4.45 o 
   2   1  15        2.80        2.56      5.13 o 
   3   1  15        0.57        4.87      7.51 o 
   4   1  15        0.06       -2.76      5.92 o 
 -10   2  15       11.47        5.88      8.44 o 
  -9   2  15        8.44       -1.55      7.54 o 
  -8   2  15        0.01       -8.34      7.17 o 
  -7   2  15        9.17       16.41      8.38 o 
  -6   2  15       42.57       46.76      8.47 o 
  -5   2  15       26.17       22.01      6.93 o 
  -4   2  15       10.19        9.29      6.29 o 
  -3   2  15        3.36        1.50      5.76 o 
  -2   2  15        0.26       -1.13      5.47 o 
  -1   2  15        2.79        3.37      4.58 o 
   0   2  15        9.86        4.12      6.50 o 
   1   2  15       40.38       14.50     21.46 o 
   2   2  15        1.35       -1.90      4.09 o 
   3   2  15        0.01       -0.80      4.14 o 
  -8   3  15        0.28       12.88      8.41 o 
  -7   3  15       10.38        6.59      6.65 o 
  -6   3  15       19.99       16.03      7.61 o 
  -5   3  15       61.05       65.45      9.80 o 
  -4   3  15       33.84       38.23      8.01 o 
  -3   3  15        0.09        2.91      3.87 o 
  -2   3  15        0.96       -2.39      4.42 o 
  -1   3  15        0.32       -4.05      8.88 o 
   0   3  15        2.02       -3.38      3.46 o 
   1   3  15        0.94       -0.93      4.33 o 
 -10   0  16        0.35       -7.89     10.77 o 
  -9   0  16        0.28        1.54     10.45 o 
  -8   0  16        4.18       -8.32      9.76 o 
  -7   0  16        1.62       10.88     11.29 o 
  -6   0  16       56.17       99.21     18.74 o 
  -5   0  16       66.48       93.11     18.29 o 
  -4   0  16       28.15       48.80     14.95 o 
  -3   0  16        2.27        6.68     10.26 o 
  -2   0  16        0.32        4.44     10.84 o 
  -1   0  16        9.26       17.01     11.95 o 
   0   0  16        2.45        6.42     11.97 o 
   1   0  16       15.10        4.08      8.67 o 
   2   0  16        0.21        1.00      9.89 o 
   3   0  16        0.28       -4.56      9.84 o 
 -10   1  16        0.27       -8.67     11.59 o 
  -9   1  16        0.58       -8.36      6.92 o 
  -8   1  16        0.57       -4.14      7.22 o 
  -7   1  16        1.20       -7.91     16.45 o 
  -6   1  16        2.38        0.89      6.79 o 
  -5   1  16        0.25       -5.14      7.08 o 
  -4   1  16        3.55       -4.32      7.02 o 
  -3   1  16        0.01        4.46      7.72 o 
  -2   1  16        0.17       10.12      7.75 o 
  -1   1  16        1.03        6.84      7.84 o 
   0   1  16       67.17       46.73     55.73 o 
   1   1  16       19.12       10.92     17.28 o 
   2   1  16        2.80        0.50      4.28 o 
  -8   2  16        2.76        7.26      8.50 o 
  -7   2  16        1.31        0.39      7.17 o 
  -6   2  16        1.94       -1.92      5.77 o 
  -5   2  16        8.08       10.55      6.57 o 
  -4   2  16        1.34        0.51      6.08 o 
  -3   2  16        0.10       -0.97      5.96 o 
  -2   2  16        0.42       -3.36      5.76 o 
  -1   2  16       14.91        8.79     14.58 o 
   0   2  16       17.06       -0.59      3.85 o 
   1   2  16       12.99        2.81      4.85 o 
  -7   1  17        3.59        7.02      8.55 o 
  -6   1  17       10.98       15.31      8.64 o 
  -5   1  17        3.01        8.14      8.05 o 
  -4   1  17        3.41        7.19      8.29 o 
  -3   1  17        1.73        9.90      8.23 o 
  -2   1  17        1.22        3.53      7.69 o 
  -1   1  17        3.66       11.62      8.91 o 
                                                 
